# Supplementary material for: The E3 ligase TRIM22 restricts SARS-CoV-2 replication by promoting proteasomal degradation of NSP8
Source: mBio. 2024 Jan 26;15(2):e02320-23. doi: 10.1128/mbio.02320-23 (PMC10865846; doi:10.1128/mbio.02320-23)
Supplement: Supplemental tables — Tables S1 and S2. [file mbio.02320-23-s0002.xlsx]

## Sheet: Supplementary Table.1 legend
Table. 1 The differences in protein abundance between Vector and NSP8 group identified by MS
Protein FDR Confidence: Combined	Protein confidence High：FDR (strict)<0.01，medium: FDR (relaxed) 0.05-0.01
Master	Mark in protein group whether it is a major protein
Accession	Characteristic numbering of different proteins
Description	Protein description
Exp. q-value: Combined	When searching, its matching degree is represented by the q value, and the smaller the value, the higher the credibility
Sum PEP Score	The sum of the negative logarithms of the PEP values of all PSM
Coverage [%]	Amino acid coverage in protein sequence
# Peptides	The total number of different peptides was identified
# PSMs	The number of peptides matched to the secondary spectrum
# Unique Peptides	Number of specific peptides contained in protein group
# AAs	Amino acid number
protein group	The number of proteins assembled into different proteomes is generally 1
MW [kDa]	Molecular weight of protein
calc. pI	Protein isoelectric point
Score Sequest HT: Sequest HT	The protein matching score is the sum of the peptide fraction, and the higher the score, the higher the confidence
Abundances (Normalized): F2: Sample	The abundance of the protein was standardized and experimental deviations corrected
Abundance: F2: Sample	The abundance value of the protein
Found in Sample	Show the identification of proteins in different file groups
Modifications	Protein modification
# Peptides (by Search Engine)	Identification of protein information data
Abundances (Scaled)	Protein abundance ratio

## Sheet: Table1-Vector
Table. 1 The differences in protein abundance between Vector group identified by MS
Protein FDR Confidence: Combined	Protein confidence High：FDR (strict)<0.01，medium: FDR (relaxed) 0.05-0.01
Master	Mark in protein group whether it is a major protein
Accession	Characteristic numbering of different proteins
Description	Protein description
Exp. q-value: Combined	When searching, its matching degree is represented by the q value, and the smaller the value, the higher the credibility
Sum PEP Score	The sum of the negative logarithms of the PEP values of all PSM
Coverage [%]	Amino acid coverage in protein sequence
# Peptides	The total number of different peptides was identified
# PSMs	The number of peptides matched to the secondary spectrum
# Unique Peptides	Number of specific peptides contained in protein group
# AAs	Amino acid number
protein group	The number of proteins assembled into different proteomes is generally 1
MW [kDa]	Molecular weight of protein
calc. pI	Protein isoelectric point
Score Sequest HT: Sequest HT	The protein matching score is the sum of the peptide fraction, and the higher the score, the higher the confidence
Abundances (Normalized): F2: Sample	The abundance of the protein was standardized and experimental deviations corrected
Abundance: F2: Sample	The abundance value of the protein
Found in Sample	Show the identification of proteins in different file groups
Modifications	Protein modification
# Peptides (by Search Engine)	Identification of protein information data
Abundances (Scaled)	Protein abundance ratio
Proteins Unique Sequence ID	Checked	Protein FDR Confidence: Combined	Master	Accession	Description	Exp. q-value: Combined	Sum PEP Score	Coverage [%]	# Peptides	# PSMs	# Unique Peptides	# AAs	MW [kDa]	calc. pI	Score Sequest HT: Sequest HT	# Peptides (by Search Engine): Sequest HT	Abundances (Scaled): F2: Sample	Abundances (Normalized): F2: Sample	Abundance: F2: Sample	Found in Sample: [S2] F2: Sample	Modifications
3.60245e+18	FALSE	High	IsMasterProtein	P19338	DES=Nucleolin GN=NCL	0	83.015	28	21	47	21	710	76.6	4.7	71.43	21	100	1.28093e+08	1.28093e+08	High	GG [K79; K124; K125; K318; K333; K370; K589; K624]; Oxidation [M630]
-6.43884e+18	FALSE	High	IsMasterProtein	A0A024R5C5	DES=Pyruvate carboxylase GN=PC	0	78.86	27	22	24	22	1178	129.6	6.84	57.84	22	100	2.55204e+07	2.55204e+07	High	Oxidation [M671; M900]; Carbamidomethyl [C372; C376]
-8.90364e+18	FALSE	High	IsMasterProtein	B2RDE0	DES=Propionyl-CoA carboxylase alpha chain, mitochondrial GN=-	0	66.509	33	19	25	19	703	77.4	7.06	54.68	19	100	4.68482e+07	4.68482e+07	High	Oxidation [M291; M441]; GG [K623]
-3.97044e+18	FALSE	High	IsMasterProtein	P36578	DES=60S ribosomal protein L4 GN=RPL4	0	63.049	37	19	26	5	427	47.7	11.06	57.73	19	100	5.69343e+07	5.69343e+07	High	GG [K46; K157; K259; K294; K364]; Carbamidomethyl [C208]; Oxidation [M281; M284]
-7.37682e+18	FALSE	High	IsMasterProtein	P05166	DES=Propionyl-CoA carboxylase beta chain, mitochondrial GN=PCCB	0	59.606	34	15	21	15	539	58.2	7.64	41.87	15	100	3.69214e+07	3.69214e+07	High	Carbamidomethyl [C269; C365; C516; C517]; Oxidation [M442]; GG [K101; K140; K248]
-8.49683e+18	FALSE	High	IsMasterProtein	A0A804HJ84	DES=methylcrotonoyl-CoA carboxylase GN=MCCC2	0	59.271	33	15	18	1	560	61.3	8.03	45.55	15	100	3.13061e+06	3.13061e+06	High	GG [K299; K509]; Carbamidomethyl [C167; C388; C389]; Oxidation [M201]
8.20254e+18	FALSE	High	IsMasterProtein	A0A804HJ31	DES=methylcrotonoyl-CoA carboxylase GN=MCCC2	0	58.933	42	15	18	1	432	47.1	7.4	43.4	15	100	605241	605241	High	GG [K168; K381]; Carbamidomethyl [C36; C260; C261]; Met-loss [N-Term]; Oxidation [M70]
-7.11514e+18	FALSE	High	IsMasterProtein	P08670	DES=Vimentin GN=VIM	0	58.819	42	17	29	17	466	53.6	5.12	56.11	17	100	2.02282e+07	2.02282e+07	High	Oxidation [M154; M183; M347]; GG [K223; K439]; Carbamidomethyl [C328]
-7.56179e+18	FALSE	High	IsMasterProtein	F5H5D3	DES=Tubulin alpha chain GN=TUBA1C	0	54.303	36	13	16	2	519	57.7	5.07	40.56	13	100	217193	217193	High	Oxidation [M372; M383; M483]; Carbamidomethyl [C365; C385; C386]
-8.06881e+17	FALSE	High	IsMasterProtein	Q71U36	DES=Tubulin alpha-1A chain GN=TUBA1A	0	51.772	37	12	15	1	451	50.1	5.06	40.5	12				High	Oxidation [M313; M413]; Carbamidomethyl [C315; C316]
-6.94409e+18	FALSE	High	IsMasterProtein	E9PKE3	DES=Heat shock cognate 71 kDa protein GN=HSPA8	0	48.946	28	14	19	11	627	68.8	5.52	42.74	14	100	8.42671e+06	8.42671e+06	High	Carbamidomethyl [C17]; Oxidation [M61; M93; M530]
6.82896e+17	FALSE	High	IsMasterProtein	V9HWB4	DES=78 kDa glucose-regulated protein GN=HEL-S-89n	0	48.186	30	17	19	15	654	72.3	5.16	39.27	17	100	1.4012e+07	1.4012e+07	High
3.07907e+18	FALSE	High	IsMasterProtein	P16403	DES=Histone H1.2 GN=H1-2	0	47.569	33	10	24	3	213	21.4	10.93	41.28	10	100	1.92417e+07	1.92417e+07	High	GG [K34; K64; K75; K159; K160; K168]; Met-loss [N-Term]; Met-loss+Acetyl [N-Term]
3.67821e+18	FALSE	High	IsMasterProtein	A0A0S2Z693	DES=Methylcrotonoyl-CoA carboxylase 1 isoform 1 (Fragment) GN=MCCC1	0	47.082	26	14	15	14	725	80.4	7.78	33.1	14	100	2.16678e+07	2.16678e+07	High	Oxidation [M203; M244; M522; M653]; Carbamidomethyl [C595]
1.40007e+18	FALSE	High	IsMasterProtein	P62424	DES=60S ribosomal protein L7a GN=RPL7A	0	46.142	41	12	29	12	266	30	10.61	61.45	12	100	1.21617e+08	1.21617e+08	High	GG [K11; K20; K26; K34; K75; K97]; Carbamidomethyl [C199]
-5.632e+18	FALSE	High	IsMasterProtein	A0A024RBK3	DES=60S ribosomal protein L6 GN=RPL6	0	46.126	43	15	24	15	288	32.7	10.58	34.2	15	100	9.46159e+07	9.46159e+07	High	GG [K100; K131; K207; K239; K285]
-6.32673e+18	FALSE	High	IsMasterProtein	H6VRF8	DES=Keratin, type II cytoskeletal 1 GN=KRT1	0	44.86	25	15	21	12	644	66	8.12	41.87	15	100	1.61003e+07	1.61003e+07	High	GG [K269; K366]
-6.0411e+18	FALSE	High	IsMasterProtein	Q53G74	DES=60S ribosomal protein L4 (Fragment) GN=-	0	43.842	29	15	19	1	427	47.7	11	34.99	15	100	450300	450300	High	Carbamidomethyl [C208]; GG [K157; K259; K294]
-8.67652e+18	FALSE	High	IsMasterProtein	Q8N6N5	DES=Tubulin beta chain GN=TUBB2C	0	43.667	30	11	22	2	445	49.8	4.86	47.34	11	100	2.51183e+06	2.51183e+06	High	Oxidation [M73; M164; M257; M330; M388]; Carbamidomethyl [C12; C354]
6.33416e+18	FALSE	High	IsMasterProtein	A0A384NYT8	DES=Tubulin beta chain (Fragment) GN=-	0	43.137	27	10	21	1	442	49.4	4.89	47.22	10	100	8124753	8124753	High	Carbamidomethyl [C11; C353]; Oxidation [M163; M256; M329; M387]
2.45825e+18	FALSE	High	IsMasterProtein	P16402	DES=Histone H1.3 GN=H1-3	0	41.877	27	8	20	1	221	22.3	11.02	37.28	8				High	GG [K35; K65; K76]; Met-loss+Acetyl [N-Term]
8.2501e+18	FALSE	High	IsMasterProtein	Q9BVA1	DES=Tubulin beta-2B chain GN=TUBB2B	0	37.843	24	9	19	1	445	49.9	4.89	42.91	9	100	396852	396852	High	Carbamidomethyl [C12; C354]; Oxidation [M257; M330; M388]
-1.65801e+17	FALSE	High	IsMasterProtein	Q00839	DES=Heterogeneous nuclear ribonucleoprotein U GN=HNRNPU	0	37.711	16	12	14	12	825	90.5	6	31.21	12	100	1.56904e+07	1.56904e+07	High	Carbamidomethyl [C594; C607]; Oxidation [M534; M593]
-6.25895e+18	FALSE	High	IsMasterProtein	P62906	DES=60S ribosomal protein L10a GN=RPL10A	0	36.868	38	8	15	8	217	24.8	9.94	20.22	8	100	3.53891e+07	3.53891e+07	High	Oxidation [M85; M144]; Carbamidomethyl [C164]; GG [K106; K130; K173]
-8.0935e+18	FALSE	High	IsMasterProtein	A0A1B0GVI3	DES=Keratin, type I cytoskeletal 10 GN=KRT10	0	36.267	19	13	17	10	624	63.3	5.26	31.66	13	100	5.35809e+06	5.35809e+06	High	Oxidation [M150]
5.31401e+18	FALSE	High	IsMasterProtein	P18124	DES=60S ribosomal protein L7 GN=RPL7	0	36.221	41	13	21	13	248	29.2	10.65	35.69	13	100	5.76548e+07	5.76548e+07	High	Oxidation [M132]; GG [K77]
5.00586e+17	FALSE	High	IsMasterProtein	P67809	DES=Y-box-binding protein 1 GN=YBX1	0	36.006	51	8	11	8	324	35.9	9.88	25.65	8	100	4.15237e+06	4.15237e+06	High	GG [K264]; Met-loss+Acetyl [N-Term]; Oxidation [M218]
-9.08084e+18	FALSE	High	IsMasterProtein	Q53HQ7	DES=Elongation factor 1-alpha (Fragment) GN=-	0	35.433	23	9	21	4	462	50.2	8.94	41.05	9	100	4.81566e+06	4.81566e+06	High	GG [K20; K255; K273]; Oxidation [M276]
5.7786e+18	FALSE	High	IsMasterProtein	P52272	DES=Heterogeneous nuclear ribonucleoprotein M GN=HNRNPM	0	34.267	18	10	14	10	730	77.5	8.7	33.56	10	100	9.0634e+06	9.0634e+06	High	Carbamidomethyl [C114]; Met-loss+Acetyl [N-Term]; GG [K17]; Oxidation [M486; M490; M607; M611]
-5.71507e+18	FALSE	High	IsMasterProtein	B4DI39	DES=cDNA FLJ54328, highly similar to Heat shock 70 kDa protein 1 GN=-	0	32.996	19	11	20	9	618	67.5	5.5	39.94	11	100	9.34818e+06	9.34818e+06	High	Carbamidomethyl [C283]
-4.27198e+18	FALSE	High	IsMasterProtein	Q96IR1	DES=RPS4X protein (Fragment) GN=RPS4X	0	32.51	28	8	14	8	243	27.2	9.94	29.38	8	100	2.28393e+07	2.28393e+07	High	GG [K191; K213]; Carbamidomethyl [C21]
-4.55914e+18	FALSE	High	IsMasterProtein	P62917	DES=60S ribosomal protein L8 GN=RPL8	0	32.507	40	10	17	10	257	28	11.03	29.81	10	100	1.24723e+08	1.24723e+08	High	GG [K144; K145; K149; K155; K234]; Oxidation [M204]; Carbamidomethyl [C90]
-6.60519e+18	FALSE	High	IsMasterProtein	P35908	DES=Keratin, type II cytoskeletal 2 epidermal GN=KRT2	0	31.945	27	14	16	10	639	65.4	8	24.13	14	100	2.54173e+06	2.54173e+06	High	Carbamidomethyl [C3; C7]; Met-loss+Acetyl [N-Term]
-2.61847e+18	FALSE	High	IsMasterProtein	B4E0E1	DES=Poly [ADP-ribose] polymerase GN=-	0	28.264	12	10	11	10	993	111.1	8.87	24.71	10	100	6.69961e+06	6.69961e+06	High	Oxidation [M665]
-4.5361e+18	FALSE	High	IsMasterProtein	B4DY08	DES=Heterogeneous nuclear ribonucleoproteins C1/C2 GN=HNRNPC	0	26.041	23	8	14	8	288	32	8.72	21.87	8	100	1.70958e+07	1.70958e+07	High	GG [K30]
-8.7589e+18	FALSE	High	IsMasterProtein	A8K4W0	DES=40S ribosomal protein S3a GN=RPS3A	0	24.602	39	11	14	11	264	29.9	9.73	17.88	11	100	2.36405e+07	2.36405e+07	High	Carbamidomethyl [C96; C139; C201]; Oxidation [M38; M103; M229]; GG [K152]
3.79767e+18	FALSE	High	IsMasterProtein	P46087	DES=Probable 28S rRNA (cytosine(4447)-C(5))-methyltransferase GN=NOP2	0	23.983	11	8	8	8	812	89.2	9.23	18.41	8	100	3.87265e+06	3.87265e+06	High
-6.53586e+18	FALSE	High	IsMasterProtein	O75367	DES=Core histone macro-H2A.1 GN=MACROH2A1	0	23.865	20	7	9	6	369	39.2	9.83	19.77	7	100	3.96109e+06	3.96109e+06	High	GG [K123]
7.98979e+18	FALSE	High	IsMasterProtein	P35527	DES=Keratin, type I cytoskeletal 9 GN=KRT9	0	22.796	16	8	10	7	623	62	5.24	17.89	8	100	6.31495e+06	6.31495e+06	High	Carbamidomethyl [C3]
-2.53591e+18	FALSE	High	IsMasterProtein	Q96BS4	DES=FBL protein (Fragment) GN=FBL	0	22.47	29	6	9	6	260	28.4	9.42	24.17	6	100	3.94005e+06	3.94005e+06	High	GG [K70; K97]
-8.79286e+18	FALSE	High	IsMasterProtein	A0A2R8Y6J3	DES=60S ribosomal protein L5 (Fragment) GN=RPL5	0	22.322	23	6	14	6	238	27	9.13	20.54	6	100	1.53231e+07	1.53231e+07	High	Carbamidomethyl [C12]; GG [K128; K138]; Oxidation [M162]
-4.53371e+18	FALSE	High	IsMasterProtein	Q5JR94	DES=40S ribosomal protein S8 GN=RPS8	0	21.981	44	9	10	9	208	24.2	10.32	15.27	9	100	1.3521e+07	1.3521e+07	High	Carbamidomethyl [C100; C174; C182]
-1.03707e+18	FALSE	High	IsMasterProtein	P31943	DES=Heterogeneous nuclear ribonucleoprotein H GN=HNRNPH1	0	21.462	18	6	7	6	449	49.2	6.3	14.5	6	100	4.38852e+06	4.38852e+06	High	Carbamidomethyl [C122]
-8.3339e+18	FALSE	High	IsMasterProtein	A0A024RBS2	DES=60S acidic ribosomal protein P0 GN=RPLP0	0	20.643	25	7	9	7	317	34.3	5.97	19.6	7	100	4.3207e+07	4.3207e+07	High	Carbamidomethyl [C119]; GG [K92]
-5.96508e+18	FALSE	High	IsMasterProtein	A0A7I2V599	DES=60 kDa heat shock protein, mitochondrial GN=HSPD1	0	20.531	15	8	11	8	537	57.8	7.77	20.71	8	100	3.46287e+06	3.46287e+06	High	GG [K417]
-3.23881e+18	FALSE	High	IsMasterProtein	Q53G99	DES=Beta actin variant (Fragment) GN=-	0	20.309	25	8	14	8	375	41.7	5.59	28.88	8	100	7.78757e+06	7.78757e+06	High	Oxidation [M190]
8.02653e+18	FALSE	High	IsMasterProtein	Q6IPH7	DES=60S ribosomal protein L14 GN=RPL14	0	19.936	24	4	6	1	220	23.8	10.93	11.55	4	100	4.1939e+06	4.1939e+06	High	Carbamidomethyl [C42]; GG [K23]
-5.23441e+18	FALSE	High	IsMasterProtein	Q8N1C8	DES=Stress-70 protein, mitochondrial (Fragment) GN=HSPA9	0	19.645	11	6	6	6	681	73.8	6.37	15.4	6	100	4.23433e+06	4.23433e+06	High
-8.48741e+18	FALSE	High	IsMasterProtein	P11388	DES=DNA topoisomerase 2-alpha GN=TOP2A	0	19.635	7	12	12	7	1531	174.3	8.72	8.12	12	100	2.79334e+06	2.79334e+06	High	Carbamidomethyl [C392; C733]; Oxidation [M1207]
8.96712e+17	FALSE	High	IsMasterProtein	E7EQV9	DES=Ribosomal protein L15 (Fragment) GN=RPL15	0	19.353	33	6	11	6	174	20.5	11.28	20.8	6	100	1.02745e+07	1.02745e+07	High	GG [K83; K93; K157]
8.81934e+17	FALSE	High	IsMasterProtein	H0Y4R1	DES=Inosine-5'-monophosphate dehydrogenase GN=IMPDH2	0	19.315	19	7	8	7	538	58.3	7.27	13.93	7	100	5.38229e+06	5.38229e+06	High
-2.1062e+18	FALSE	High	IsMasterProtein	Q9UMS4	DES=Pre-mRNA-processing factor 19 GN=PRPF19	0	19.167	16	5	7	5	504	55.1	6.61	15.21	5	100	2.57123e+06	2.57123e+06	High	GG [K64]
3.57704e+18	FALSE	High	IsMasterProtein	A8K7N0	DES=60S ribosomal protein L14 GN=-	0	19.129	23	4	6	1	218	23.6	10.84	10.81	4	100	16722711	16722711	High	Carbamidomethyl [C42]; GG [K23]
-4.79009e+18	FALSE	High	IsMasterProtein	A0A494C128	DES=Nucleolar protein 56 GN=NOP56	0	18.636	11	6	7	6	478	53	8.48	11.14	6	100	2.12637e+06	2.12637e+06	High
-8.45383e+18	FALSE	High	IsMasterProtein	Q53HR1	DES=Eukaryotic translation elongation factor 1 alpha 1 variant (Fragment) GN=-	0	18.415	19	6	15	1	366	39.2	8.84	25.77	6	100	916704	916704	High	GG [K159; K177]; Oxidation [M180]
-7.50002e+18	FALSE	High	IsMasterProtein	Q9BZE4	DES=GTP-binding protein 4 GN=GTPBP4	0	18.245	12	7	9	7	634	73.9	9.5	15.52	7	100	3.97327e+06	3.97327e+06	High
-7.32037e+18	FALSE	High	IsMasterProtein	A0A024R0Y2	DES=Acetyl-CoA carboxylase 1 GN=hCG_30204	0	17.584	4	9	11	9	2268	257.1	6.61	17.53	9	100	5.30088e+06	5.30088e+06	High
-7.72225e+18	FALSE	High	IsMasterProtein	O00571	DES=ATP-dependent RNA helicase DDX3X GN=DDX3X	0	16.598	11	6	6	6	662	73.2	7.18	8.78	6	100	2.05348e+06	2.05348e+06	High	Carbamidomethyl [C341]
5.28664e+18	FALSE	High	IsMasterProtein	Q9BQG0	DES=Myb-binding protein 1A GN=MYBBP1A	0	15.969	5	6	7	6	1328	148.8	9.28	11.01	6	100	2.56772e+06	2.56772e+06	High
-5.96492e+18	FALSE	High	IsMasterProtein	Q92522	DES=Histone H1.10 GN=H1-10	0	15.756	18	4	6	4	213	22.5	10.76	12.63	4	100	1.64168e+06	1.64168e+06	High	GG [K143]
-8.55994e+18	FALSE	High	IsMasterProtein	B4DUQ1	DES=Heterogeneous nuclear ribonucleoprotein K GN=-	0	15.452	10	4	6	4	439	48.5	5.92	13.35	4	100	1.29402e+06	1.29402e+06	High
-9.11096e+18	FALSE	High	IsMasterProtein	A8MXP9	DES=Matrin-3 GN=MATR3	0	15.416	11	8	11	8	895	99.9	6.04	14.83	8	100	2.33322e+06	2.33322e+06	High	Carbamidomethyl [C854]
-7.74085e+18	FALSE	High	IsMasterProtein	Q9NR30	DES=Nucleolar RNA helicase 2 GN=DDX21	0	15.372	10	8	11	8	783	87.3	9.28	14.15	8	100	4.49306e+06	4.49306e+06	High
-6.08625e+18	FALSE	High	IsMasterProtein	P02533	DES=Keratin, type I cytoskeletal 14 GN=KRT14	0	14.967	13	6	7	3	472	51.5	5.16	12.92	6	100	258510	258510	High	Oxidation [M119]
7.05427e+18	FALSE	High	IsMasterProtein	Q08211	DES=ATP-dependent RNA helicase A GN=DHX9	0	14.673	6	8	9	8	1270	140.9	6.84	12.67	8	100	3.41911e+06	3.41911e+06	High	Carbamidomethyl [C242]
-6.08145e+18	FALSE	High	IsMasterProtein	A0A087WTT1	DES=Polyadenylate-binding protein GN=PABPC1	0	14.533	9	4	6	4	588	65.2	9.42	11.73	4	100	2.50492e+06	2.50492e+06	High
-6.16914e+18	FALSE	High	IsMasterProtein	B4DY09	DES=Interleukin enhancer-binding factor 2 GN=ILF2	0	14.484	14	4	5	4	352	38.9	4.94	10.12	4	100	3.13429e+06	3.13429e+06	High
-7.28144e+18	FALSE	High	IsMasterProtein	J3QTR3	DES=Ubiquitin-40S ribosomal protein S27a (Fragment) GN=RPS27A	0	14.065	56	6	12	6	106	12.2	10.14	17.36	6	100	2.89505e+07	2.89505e+07	High	GG [K27; K48]
-5.0033e+18	FALSE	High	IsMasterProtein	O43175	DES=D-3-phosphoglycerate dehydrogenase GN=PHGDH	0	13.771	9	4	4	4	533	56.6	6.71	9.28	4	100	1760087	1760087	High
9.12497e+18	FALSE	High	IsMasterProtein	P11387	DES=DNA topoisomerase 1 GN=TOP1	0	13.734	8	6	6	6	765	90.7	9.31	9.23	6	100	2.42419e+06	2.42419e+06	High
-4.23459e+18	FALSE	High	IsMasterProtein	A0A5H1ZRQ2	DES=RNA helicase GN=DDX17	0	13.304	10	6	6	4	731	80.4	8.37	10.43	6	100	1.6241e+06	1.6241e+06	High
-4.35785e+18	FALSE	High	IsMasterProtein	A0A0S2Z4T1	DES=DNA replication licensing factor MCM3 (Fragment) GN=MCM3	0	12.695	8	6	6	6	808	90.9	5.77	12.58	6	100	1.88162e+06	1.88162e+06	High
-6.92055e+18	FALSE	High	IsMasterProtein	Q02880	DES=DNA topoisomerase 2-beta GN=TOP2B	0	12.641	5	9	11	4	1626	183.2	8	11.36	9	100	2.00375e+06	2.00375e+06	High	Carbamidomethyl [C754]
-8.26572e+18	FALSE	High	IsMasterProtein	Q9BVP2	DES=Guanine nucleotide-binding protein-like 3 GN=GNL3	0	12.636	9	6	6	6	549	62	9.16	9.41	6	100	2.73405e+06	2.73405e+06	High
-8.12218e+18	FALSE	High	IsMasterProtein	Q9NZI8	DES=Insulin-like growth factor 2 mRNA-binding protein 1 GN=IGF2BP1	0	12.509	12	7	7	6	577	63.4	9.2	8.73	7	100	1.90617e+06	1.90617e+06	High
-4.55288e+18	FALSE	High	IsMasterProtein	Q6IPX5	DES=40S ribosomal protein S2 GN=RPS2	0	12.299	23	6	7	6	293	31.3	10.24	9.79	6	100	9.86901e+06	9.86901e+06	High	Oxidation [M61]; Carbamidomethyl [C182]
-8.82626e+18	FALSE	High	IsMasterProtein	P39023	DES=60S ribosomal protein L3 GN=RPL3	0	12.291	12	5	5	5	403	46.1	10.18	12.25	5	100	8.92118e+06	8.92118e+06	High	Carbamidomethyl [C253]
-5.36282e+18	FALSE	High	IsMasterProtein	B7Z2E2	DES=cDNA FLJ54671, highly similar to Calcium-binding mitochondrial carrier protein Aralar2 GN=-	0	12.238	9	6	7	3	567	62.2	9.01	9.9	6	100	1.54983e+06	1.54983e+06	High
-5.19875e+18	FALSE	High	IsMasterProtein	A0A0S2Z4Z0	DES=RNA binding motif protein 14 isoform 1 (Fragment) GN=RBM14	0	12.122	9	5	6	5	669	69.4	9.67	11.86	5	100	2.17251e+06	2.17251e+06	High
-8.48403e+18	FALSE	High	IsMasterProtein	P13010	DES=X-ray repair cross-complementing protein 5 GN=XRCC5	0	11.983	8	5	5	5	732	82.7	5.81	9.29	5	100	1.21116e+06	1.21116e+06	High	Carbamidomethyl [C493]
-7.93475e+18	FALSE	High	IsMasterProtein	Q5QTS3	DES=60S ribosomal protein L13a GN=-	0	11.406	25	6	6	6	203	23.6	11.02	11.74	6	100	6.68479e+06	6.68479e+06	High	Carbamidomethyl [C38]; Met-loss+Acetyl [N-Term]; Oxidation [M118]
-7.47539e+18	FALSE	High	IsMasterProtein	A6NLN1	DES=Polypyrimidine tract-binding protein 1 GN=PTBP1	0	11.139	9	5	5	5	527	56.5	9.38	5.73	5	100	5.4317e+06	5.4317e+06	High	Carbamidomethyl [C220; C221]; Oxidation [M60]
-4.16331e+18	FALSE	High	IsMasterProtein	B2R853	DES=cDNA, FLJ93744, highly similar to Homo sapiens keratin 6E (KRT6E), mRNA GN=-	0	11.014	9	5	6	1	564	60	7.72	6.47	5	100	185842	185842	High	GG [K252]
-1.13564e+18	FALSE	High	IsMasterProtein	O76021	DES=Ribosomal L1 domain-containing protein 1 GN=RSL1D1	0	10.956	12	7	10	7	490	54.9	10.13	9.66	7	100	3.97617e+06	3.97617e+06	High
-8.67096e+18	FALSE	High	IsMasterProtein	P26373	DES=60S ribosomal protein L13 GN=RPL13	0	10.854	16	3	5	3	211	24.2	11.65	11.82	3	100	1.93151e+07	1.93151e+07	High	GG [K136]; Oxidation [M155]
-4.53556e+18	FALSE	High	IsMasterProtein	P49411	DES=Elongation factor Tu, mitochondrial GN=TUFM	0	10.007	10	4	4	4	455	49.8	7.61	8.99	4	100	1.04786e+06	1.04786e+06	High
-8.51288e+18	FALSE	High	IsMasterProtein	A0A024RA28	DES=Heterogeneous nuclear ribonucleoprotein A2/B1, isoform CRA_d GN=HNRNPA2B1	0	9.798	15	5	6	3	301	31.1	9.14	11.99	5	100	3.49342e+06	3.49342e+06	High
2.40712e+17	FALSE	High	IsMasterProtein	P23396	DES=40S ribosomal protein S3 GN=RPS3	0	9.69	22	5	5	5	243	26.7	9.66	7.83	5	100	4.08259e+06	4.08259e+06	High
-2.19646e+18	FALSE	High	IsMasterProtein	Q9Y5J1	DES=U3 small nucleolar RNA-associated protein 18 homolog GN=UTP18	0	9.627	8	3	4	3	556	62	8.76	7.43	3	100	1.13603e+06	1.13603e+06	High
-6.80311e+18	FALSE	High	IsMasterProtein	Q6IB29	DES=EBNA1 binding protein 2 GN=EBNA1BP2	0	9.583	14	5	8	5	306	34.8	10.1	1.8	5	100	1.32007e+06	1.32007e+06	High
4.79686e+17	FALSE	High	IsMasterProtein	Q53SS8	DES=Epididymis secretory protein Li 85 GN=PCBP1	0	9.532	15	5	7	3	356	37.5	7.09	8.08	5	100	1.41723e+06	1.41723e+06	High	Carbamidomethyl [C54; C109]
-4.64254e+18	FALSE	High	IsMasterProtein	P38159	DES=RNA-binding motif protein, X chromosome GN=RBMX	0	9.312	10	4	6	4	391	42.3	10.05	8.3	4	100	3.94657e+06	3.94657e+06	High	Met-loss+Acetyl [N-Term]
6.5091e+18	FALSE	High	IsMasterProtein	Q02978	DES=Mitochondrial 2-oxoglutarate/malate carrier protein GN=SLC25A11	0	9.302	11	2	2	2	314	34	9.91	5.41	2	100	983342	983342	High	Met-loss+Acetyl [N-Term]
-2.22084e+18	FALSE	High	IsMasterProtein	A0A024RD80	DES=Heat shock protein 90kDa alpha (Cytosolic), class B member 1, isoform CRA_a GN=HSP90AB1	0	9.242	7	5	5	4	724	83.2	5.03	3.76	5	100	913543	913543	High
-7.00372e+18	FALSE	High	IsMasterProtein	H7C123	DES=60S ribosomal protein L10 (Fragment) GN=RPL10	0	9.216	44	4	6	4	91	10	11.81	10.95	4	100	7.14426e+06	7.14426e+06	High
7.66323e+18	FALSE	High	IsMasterProtein	A0A679KTH4	DES=beta-galactosidase (Fragment) GN=EmGFP-LacZ-E2F-TdTom	0	9.043	3	3	6	3	1279	145.4	5.81	4.51	3	100	8.78405e+06	8.78405e+06	High
2.43104e+18	FALSE	High	IsMasterProtein	A0A024R753	DES=RNA binding motif protein 28 isoform 1 GN=RBM28	0	8.742	5	4	5	4	759	85.7	9.22	8.04	4	100	1.24142e+06	1.24142e+06	High
-8.62744e+18	FALSE	High	IsMasterProtein	D3DQ69	DES=SERPINE1 mRNA binding protein 1, isoform CRA_c GN=SERBP1	0	8.679	8	3	3	3	450	49.1	9.33	5.1	3	100	598960	598960	High
-5.35503e+18	FALSE	High	IsMasterProtein	A0A7I2YQG2	DES=Ribosomal protein L19 GN=RPL19	0	8.65	12	2	3	2	216	25.7	11.27	4.5	2	100	6.63399e+06	6.63399e+06	High
-8.00827e+18	FALSE	High	IsMasterProtein	P51991	DES=Heterogeneous nuclear ribonucleoprotein A3 GN=HNRNPA3	0	8.549	11	5	6	3	378	39.6	9.01	10.38	5	100	400172	400172	High	Oxidation [M158]
-3.47318e+18	FALSE	High	IsMasterProtein	E7ETY2	DES=Treacle protein GN=TCOF1	0	8.45	4	5	5	5	1488	152.2	8.85	7.44	5	100	1.07301e+06	1.07301e+06	High
-7.17543e+18	FALSE	High	IsMasterProtein	A0A0G2JLI4	DES=Probable ATP-dependent RNA helicase DDX5 GN=DDX5	0	8.266	8	4	5	2	509	57.1	8.24	8.47	4	100	1.41048e+06	1.41048e+06	High
-3.15778e+18	FALSE	High	IsMasterProtein	Q9UKD2	DES=mRNA turnover protein 4 homolog GN=MRTO4	0	8.132	14	4	4	4	239	27.5	8.29	6.08	4	100	626152	626152	High
-3.3066e+18	FALSE	High	IsMasterProtein	A2A3R6	DES=40S ribosomal protein S6 GN=RPS6	0	8.103	15	4	5	4	249	28.7	10.84	3.82	4	100	1.15386e+07	1.15386e+07	High	GG [K143; K203]
-8.64945e+18	FALSE	High	IsMasterProtein	Q12906	DES=Interleukin enhancer-binding factor 3 GN=ILF3	0	8.097	4	3	3	3	894	95.3	8.76	6.96	3	100	1.34136e+06	1.34136e+06	High
7.12284e+17	FALSE	High	IsMasterProtein	B4DZC3	DES=5'-3' exoribonuclease GN=-	0	8.033	4	3	3	3	896	102.4	7.64	3.48	3	100	172826	172826	High
-5.99786e+18	FALSE	High	IsMasterProtein	B3KMV8	DES=cDNA FLJ12766 fis, clone NT2RP2001520, highly similar to Calcium-binding mitochondrial carrier protein Aralar1 GN=-	0	8.015	4	4	5	1	678	74.7	8.38	6.12	4	100	296541	296541	High
-8.84154e+18	FALSE	High	IsMasterProtein	D1MGQ2	DES=Alpha-1-globin GN=HBA2	0	7.635	30	3	5	3	142	15.2	8.68	9.78	3	100	1.02755e+06	1.02755e+06	High
-8.90853e+18	FALSE	High	IsMasterProtein	F8W6I7	DES=Heterogeneous nuclear ribonucleoprotein A1 GN=HNRNPA1	0	7.594	12	4	5	2	307	33.1	9.13	7.94	4	100	643238	643238	High
-6.72102e+18	FALSE	High	IsMasterProtein	C8C504	DES=Beta-globin GN=HBB	0	7.462	23	3	3	3	147	16	8.06	3.71	3	100	5.96209e+06	5.96209e+06	High
-3.30972e+18	FALSE	High	IsMasterProtein	Q96GQ7	DES=Probable ATP-dependent RNA helicase DDX27 GN=DDX27	0	7.312	4	3	4	3	796	89.8	9.28	6.26	3	100	378520	378520	High
-3.66458e+18	FALSE	High	IsMasterProtein	B4DRE8	DES=cDNA FLJ58164, highly similar to Elongation factor 2 GN=-	0	7.299	8	4	4	4	505	55.6	6.71	7.4	4	100	1.92585e+06	1.92585e+06	High
-4.22556e+18	FALSE	High	IsMasterProtein	H0YHA7	DES=60S ribosomal protein L18 (Fragment) GN=RPL18	0	7.156	24	3	3	3	167	19	11.78	4.48	3	100	2.59788e+06	2.59788e+06	High	GG [K143]
-3.20392e+17	FALSE	High	IsMasterProtein	Q9BXS6	DES=Nucleolar and spindle-associated protein 1 GN=NUSAP1	0	7.087	9	3	5	3	441	49.4	9.91	5.34	3	100	179690	179690	High
-8.62368e+18	FALSE	High	IsMasterProtein	P07305	DES=Histone H1.0 GN=H1-0	0	6.937	16	3	3	3	194	20.9	10.84	3.19	3	100	1.39114e+06	1.39114e+06	High	Met-loss+Acetyl [N-Term]
2.3995e+18	FALSE	High	IsMasterProtein	V9HW26	DES=ATP synthase subunit alpha GN=HEL-S-123m	0	6.878	7	4	7	4	553	59.7	9.13	6.29	4	100	739280	739280	High
-3.16941e+18	FALSE	High	IsMasterProtein	H7BXY3	DES=RNA helicase GN=DHX30	0	6.837	3	3	3	3	1166	130.5	8.56	6.21	3	100	3.87502e+06	3.87502e+06	High
-8.39729e+18	FALSE	High	IsMasterProtein	B2RDN9	DES=cDNA, FLJ96699, highly similar to Homo sapiens thyroid autoantigen 70kDa (Ku antigen) (G22P1), mRNA GN=-	0	6.793	7	3	3	3	609	69.7	6.7	2.63	3	100	607608	607608	High
-2.77699e+18	FALSE	High	IsMasterProtein	Q9BVJ6	DES=U3 small nucleolar RNA-associated protein 14 homolog A GN=UTP14A	0	6.67	5	4	4	4	771	87.9	7.87	1.78	4	100	625763	625763	High
-2.84715e+18	FALSE	High	IsMasterProtein	P20700	DES=Lamin-B1 GN=LMNB1	0	6.667	6	3	3	3	586	66.4	5.16	3.97	3	100	557138	557138	High
-2.96846e+18	FALSE	High	IsMasterProtein	O95678	DES=Keratin, type II cytoskeletal 75 GN=KRT75	0	6.631	7	4	4	1	551	59.5	7.74	4.34	4	100	89939	89939	High
7.06092e+18	FALSE	High	IsMasterProtein	Q01780	DES=Exosome component 10 GN=EXOSC10	0	6.586	4	3	3	3	885	100.8	8.46	2.7	3	100	923271	923271	High
-5.03182e+18	FALSE	High	IsMasterProtein	A0A024QZP6	DES=Core histone macro-H2A GN=H2AFY2	0	6.501	8	3	6	2	372	40	9.69	7.31	3	100	559930	559930	High
-6.28165e+18	FALSE	High	IsMasterProtein	Q2TSD0	DES=Glyceraldehyde-3-phosphate dehydrogenase GN=-	0	6.423	7	2	3	2	335	36	8.46	7.9	2	100	1.07652e+06	1.07652e+06	High	Carbamidomethyl [C247]
-2.22744e+18	FALSE	High	IsMasterProtein	P05141	DES=ADP/ATP translocase 2 GN=SLC25A5	0	6.349	10	3	5	2	298	32.8	9.69	9.01	3	100	2.73833e+06	2.73833e+06	High	Met-loss+Acetyl [N-Term]
-6.21975e+18	FALSE	High	IsMasterProtein	A4ZU86	DES=Nucleophosmin GN=NPM1	0	6.344	14	4	5	4	274	30	4.75	3.49	4	100	7.32844e+06	7.32844e+06	High
4.84264e+18	FALSE	High	IsMasterProtein	Q9BU76	DES=Multiple myeloma tumor-associated protein 2 GN=MMTAG2	0	6.327	10	2	2	2	263	29.4	10.02	2.2	2	100	2.39357e+06	2.39357e+06	High
-8.75179e+18	FALSE	High	IsMasterProtein	A8K3Y5	DES=cDNA FLJ78186 GN=-	0	6.189	7	2	2	2	379	43.6	9.57	2.36	2	100	1.78681e+06	1.78681e+06	High
-9.08897e+18	FALSE	High	IsMasterProtein	Q53YD7	DES=Elongation factor 1-gamma GN=EEF1G	0	5.94	6	2	2	2	437	50.1	6.67	2.95	2	100	828229	828229	High
-5.65496e+18	FALSE	High	IsMasterProtein	A0A3B3IRR6	DES=UPF0488 protein C8orf33 GN=C8orf33	0	5.914	15	2	2	2	226	24.5	9.88	6	2	100	1.31582e+06	1.31582e+06	High	Carbamidomethyl [C21]; Met-loss+Acetyl [N-Term]
-7.35409e+18	FALSE	High	IsMasterProtein	A0A0A0MRM9	DES=Nucleolar and coiled-body phosphoprotein 1 (Fragment) GN=NOLC1	0	5.903	6	4	5	4	708	74.6	9.47	5.19	4	100	701426	701426	High
-2.25446e+18	FALSE	High	IsMasterProtein	E9PMD4	DES=FACT complex subunit SSRP1 (Fragment) GN=SSRP1	0	5.826	15	3	4	3	173	19.8	5.57	0	3	100	791743	791743	High
-7.81024e+18	FALSE	High	IsMasterProtein	Q59F68	DES=RNA helicase (Fragment) GN=-	0	5.821	9	3	3	3	375	42.4	5.64	4.44	3	100	1.45901e+06	1.45901e+06	High
-8.49865e+18	FALSE	High	IsMasterProtein	A8KA19	DES=Exportin-T GN=-	0	5.775	3	2	2	2	962	109.8	5.39	3.81	2	100	302597	302597	High
-2.88335e+18	FALSE	High	IsMasterProtein	F8VZX2	DES=Poly(rC)-binding protein 2 GN=PCBP2	0	5.775	9	3	3	1	321	33.8	8.24	4.15	3	100	639491	639491	High	Carbamidomethyl [C54]
5.92752e+18	FALSE	High	IsMasterProtein	P78527	DES=DNA-dependent protein kinase catalytic subunit GN=PRKDC	0	5.69	1	4	4	4	4128	468.8	7.12	3.88	4	100	1.01443e+07	1.01443e+07	High
-2.75834e+18	FALSE	High	IsMasterProtein	F5GZQ3	DES=Trifunctional enzyme subunit beta, mitochondrial GN=HADHB	0	5.615	6	3	3	3	459	49.6	9.42	2.31	3	100	788224	788224	High
-8.63271e+18	FALSE	High	IsMasterProtein	Q0QEN7	DES=ATP synthase subunit beta (Fragment) GN=ATP5B	0	5.591	6	2	2	2	445	48.1	5.07	4.01	2	100	427924	427924	High
-5.90584e+18	FALSE	High	IsMasterProtein	B2R8R5	DES=cDNA, FLJ94025, highly similar to Homo sapiens tripartite motif-containing 28 (TRIM28), mRNA GN=-	0	5.547	3	2	2	2	835	88.5	5.77	4.03	2	100	612231	612231	High
-6.76908e+18	FALSE	High	IsMasterProtein	Q9NVP1	DES=ATP-dependent RNA helicase DDX18 GN=DDX18	0	5.51	5	3	4	3	670	75.4	9.5	4.1	3	100	800607	800607	High	Oxidation [M265]
-9.04866e+18	FALSE	High	IsMasterProtein	F5GZS6	DES=4F2 cell-surface antigen heavy chain GN=SLC3A2	0	5.493	5	2	2	2	599	64.8	5.1	5.13	2				High
-5.30413e+18	FALSE	High	IsMasterProtein	Q16629	DES=Serine/arginine-rich splicing factor 7 GN=SRSF7	0	5.403	9	2	2	2	238	27.4	11.82	1.93	2	100	660505	660505	High
-6.81115e+18	FALSE	High	IsMasterProtein	Q9Y2X3	DES=Nucleolar protein 58 GN=NOP58	0	5.294	5	2	2	2	529	59.5	8.92	4.9	2				High
-5.79158e+18	FALSE	High	IsMasterProtein	A0JLQ5	DES=Ribosome biogenesis protein BRX1 homolog (Fragment) GN=BXDC2	0	5.281	9	3	3	3	335	39.1	9.91	5.66	3	100	984298	984298	High
-7.23831e+18	FALSE	High	IsMasterProtein	Q14974	DES=Importin subunit beta-1 GN=KPNB1	0	5.246	2	2	2	2	876	97.1	4.78	4.34	2	100	657309	657309	High
2.95155e+18	FALSE	High	IsMasterProtein	P31689	DES=DnaJ homolog subfamily A member 1 GN=DNAJA1	0	5.241	7	2	2	2	397	44.8	7.08	4.02	2	100	1.85e+06	1.85e+06	High
-7.2246e+18	FALSE	High	IsMasterProtein	P50991	DES=T-complex protein 1 subunit delta GN=CCT4	0	5.237	6	3	3	3	539	57.9	7.83	3.78	3	100	1.04459e+06	1.04459e+06	High	Carbamidomethyl [C295]
8.64835e+18	FALSE	High	IsMasterProtein	Q15717	DES=ELAV-like protein 1 GN=ELAVL1	0	5.107	8	3	3	3	326	36.1	9.17	6.24	3	100	1.6377e+06	1.6377e+06	High
-3.42876e+18	FALSE	High	IsMasterProtein	B5MCF9	DES=Pescadillo homolog GN=PES1	0	5.098	8	4	4	4	571	66	7.5	4.06	4	100	1.3571e+06	1.3571e+06	High
5.13616e+18	FALSE	High	IsMasterProtein	P38919	DES=Eukaryotic initiation factor 4A-III GN=EIF4A3	0	5.088	8	3	4	3	411	46.8	6.73	6.66	3	100	692272	692272	High	Oxidation [M7]; Met-loss+Acetyl [N-Term]
-7.7426e+18	FALSE	High	IsMasterProtein	B2RBS8	DES=cDNA, FLJ95666, highly similar to Homo sapiens albumin (ALB), mRNA GN=-	0	4.981	6	3	3	3	609	69.3	6.28	0	3	100	1.67876e+06	1.67876e+06	High	Carbamidomethyl [C289]
-5.54098e+18	FALSE	High	IsMasterProtein	H7BZL0	DES=MKI67 FHA domain-interacting nucleolar phosphoprotein (Fragment) GN=NIFK	0	4.968	23	2	3	2	102	11.7	9.64	3.8	2	100	291249	291249	High
-1.11247e+18	FALSE	High	IsMasterProtein	A0A024R326	DES=60S ribosomal protein L29 GN=RPL29	0	4.948	10	1	1	1	157	17.5	11.66	2.47	1				High
-6.14126e+18	FALSE	High	IsMasterProtein	B2RWN5	DES=HEAT repeat-containing protein 1 GN=HEATR1	0	4.906	2	4	4	4	2144	242.1	6.55	3.66	4	100	544277	544277	High
-5.79773e+18	FALSE	High	IsMasterProtein	Q15050	DES=Ribosome biogenesis regulatory protein homolog GN=RRS1	0	4.897	7	3	4	3	365	41.2	10.7	6.44	3	100	2.00424e+06	2.00424e+06	High	Oxidation [M342]
-7.12893e+18	FALSE	High	IsMasterProtein	A0A8I5KX97	DES=Arginyl-tRNA synthetase GN=RARS2	0	4.894	7	2	2	2	299	34	7.87	3.89	2	100	435976	435976	High
-4.56056e+18	FALSE	High	IsMasterProtein	Q6PJJ2	DES=RRP1 protein (Fragment) GN=RRP1	0	4.837	5	2	2	2	460	52.7	9.33	4.02	2	100	781070	781070	High
-3.9315e+18	FALSE	High	IsMasterProtein	P35249	DES=Replication factor C subunit 4 GN=RFC4	0	4.792	6	2	2	2	363	39.7	8.02	2.2	2	100	423437	423437	High
-1.03482e+18	FALSE	High	IsMasterProtein	P50990	DES=T-complex protein 1 subunit theta GN=CCT8	0	4.743	7	3	3	3	548	59.6	5.6	0	3	100	528864	528864	High
-7.9707e+18	FALSE	High	IsMasterProtein	Q9Y230	DES=RuvB-like 2 GN=RUVBL2	0	4.702	7	3	3	3	463	51.1	5.64	3.79	3	100	146404	146404	High	Met-loss+Acetyl [N-Term]
-8.78858e+18	FALSE	High	IsMasterProtein	B4DRA0	DES=cDNA FLJ58459, highly similar to RNA-binding region-containing protein 2 GN=-	0	4.693	5	2	2	2	502	56.4	10.02	4.05	2	100	471791	471791	High
3.00271e+18	FALSE	High	IsMasterProtein	P78371	DES=T-complex protein 1 subunit beta GN=CCT2	0	4.634	4	2	2	2	535	57.5	6.46	1.92	2	100	493326	493326	High
-3.26036e+18	FALSE	High	IsMasterProtein	B7Z3V1	DES=Sodium/potassium-transporting ATPase subunit alpha (Fragment) GN=-	0	4.564	2	2	2	2	1020	112.4	5.35	3.93	2	100	1.23191e+06	1.23191e+06	High
-8.19874e+18	FALSE	High	IsMasterProtein	Q7Z2W4	DES=Zinc finger CCCH-type antiviral protein 1 GN=ZC3HAV1	0	4.47	2	1	1	1	902	101.4	8.4	2.43	1	100	245075	245075	High
-8.49589e+18	FALSE	High	IsMasterProtein	A0A7P0TAE1	DES=Endoplasmin GN=HSP90B1	0	4.4	3	2	2	1	789	90.7	5.24	2.15	2				High
-7.864e+18	FALSE	High	IsMasterProtein	Q59EC0	DES=Adenosine deaminase, RNA-specific isoform ADAR-a variant (Fragment) GN=-	0	4.352	1	1	1	1	1244	137.7	8.48	2.72	1				High
-6.17562e+18	FALSE	High	IsMasterProtein	Q13151	DES=Heterogeneous nuclear ribonucleoprotein A0 GN=HNRNPA0	0	4.323	7	3	4	1	305	30.8	9.29	7.5	3	100	291034	291034	High
-3.08185e+18	FALSE	High	IsMasterProtein	Q9Y2P8	DES=RNA 3'-terminal phosphate cyclase-like protein GN=RCL1	0	4.147	5	2	2	2	373	40.8	9.26	2.17	2	100	198374	198374	High
5.62361e+17	FALSE	High	IsMasterProtein	O00425	DES=Insulin-like growth factor 2 mRNA-binding protein 3 GN=IGF2BP3	0	4.139	3	2	2	1	579	63.7	8.87	4.57	2	100	272912	272912	High
-4.91563e+18	FALSE	High	IsMasterProtein	A0A024QZ91	DES=Ataxin 2-like, isoform CRA_a GN=ATXN2L	0	4.131	3	2	3	2	975	103.5	8.12	4.17	2	100	389732	389732	High
-2.00903e+18	FALSE	High	IsMasterProtein	Q5QJE6	DES=Deoxynucleotidyltransferase terminal-interacting protein 2 GN=DNTTIP2	0	4.01	4	2	2	2	756	84.4	6.16	2.36	2	100	1.68672e+06	1.68672e+06	High
-2.43873e+18	FALSE	High	IsMasterProtein	Q8WTT2	DES=Nucleolar complex protein 3 homolog GN=NOC3L	0	3.979	2	2	2	2	800	92.5	9.17	2.68	2	100	180616	180616	High
-8.60054e+17	FALSE	High	IsMasterProtein	X6R700	DES=Chromatin target of PRMT1 protein GN=CHTOP	0	3.943	6	1	1	1	223	23.6	12.26	2.44	1	100	480577	480577	High	Oxidation [M16]
-9.07482e+18	FALSE	High	IsMasterProtein	Q9BQ67	DES=Glutamate-rich WD repeat-containing protein 1 GN=GRWD1	0	3.927	4	1	1	1	446	49.4	4.92	4.03	1				High
1.74559e+18	FALSE	High	IsMasterProtein	Q9NQZ2	DES=Something about silencing protein 10 GN=UTP3	0	3.883	4	2	2	2	479	54.5	5.62	2.53	2	100	207091	207091	High
-3.71419e+18	FALSE	High	IsMasterProtein	D9HTE9	DES=Plasma membrane citrate carrier GN=SLC25A1	0	3.687	4	1	2	1	318	35	9.99	2.03	1				High
-7.20006e+18	FALSE	High	IsMasterProtein	P12236	DES=ADP/ATP translocase 3 GN=SLC25A6	0	3.664	7	2	3	1	298	32.8	9.74	0	2	100	805003	805003	High	Met-loss+Acetyl [N-Term]
-9.03358e+18	FALSE	High	IsMasterProtein	Q99729	DES=Heterogeneous nuclear ribonucleoprotein A/B GN=HNRNPAB	0	3.664	4	1	1	1	332	36.2	8.21	2.14	1				High
-6.30849e+18	FALSE	High	IsMasterProtein	A0A087X270	DES=Replication factor C subunit 3 (Fragment) GN=RFC3	0	3.664	14	1	1	1	103	11.9	5.92	1.79	1				High
1.87529e+18	FALSE	High	IsMasterProtein	A8K201	DES=RRP15-like protein GN=-	0	3.616	7	2	2	2	259	28.9	5.38	1.61	2	100	960213	960213	High
-4.53912e+18	FALSE	High	IsMasterProtein	P50402	DES=Emerin GN=EMD	0	3.543	11	2	2	2	254	29	5.5	1.68	2	100	512591	512591	High
-7.8738e+18	FALSE	High	IsMasterProtein	A0A3B3ITJ4	DES=Heterogeneous nuclear ribonucleoprotein L (Fragment) GN=HNRNPL	0	3.539	5	3	3	3	537	59.2	7.11	1.77	3	100	1.27915e+06	1.27915e+06	High	Carbamidomethyl [C400]
-7.74491e+18	FALSE	High	IsMasterProtein	A0A3S8NFS6	DES=ATIII-T1 GN=-	0	3.498	4	2	3	2	414	47.1	6.04	5.18	2	100	303280	303280	High
-6.26441e+18	FALSE	High	IsMasterProtein	A8MU27	DES=Small ubiquitin-related modifier 3 GN=SUMO3	0	3.415	8	1	1	1	147	16.9	9.67	2.05	1	100	692378	692378	High
2.70115e+18	FALSE	High	IsMasterProtein	B3KY97	DES=cDNA FLJ16235 fis, clone FEBRA2028516 GN=-	0	3.395	2	2	2	2	1015	113	8.59	2.09	2	100	198056	198056	High
-6.82402e+18	FALSE	High	IsMasterProtein	A0A7I2YQN2	DES=Heterogeneous nuclear ribonucleoprotein Q GN=SYNCRIP	0	3.343	3	2	2	2	561	62.5	7.56	0	2	100	348626	348626	High
-8.08594e+18	FALSE	High	IsMasterProtein	Q59EQ2	DES=Tyrosine 3-monooxygenase/tryptophan 5-monooxygenase activation protein, beta polypeptide variant (Fragment) GN=-	0	3.329	8	2	2	2	189	22.2	8.16	2.19	2	100	950775	950775	High
-7.52797e+18	FALSE	High	IsMasterProtein	Q16778	DES=Histone H2B type 2-E GN=H2BC21	0	3.307	16	2	2	2	126	13.9	10.32	1.65	2	100	1.43217e+06	1.43217e+06	High
-7.0225e+18	FALSE	High	IsMasterProtein	Q1ED39	DES=Lysine-rich nucleolar protein 1 GN=KNOP1	0	3.265	2	1	1	1	458	51.6	9.86	2.16	1	100	186321	186321	High
5.65612e+18	FALSE	High	IsMasterProtein	Q01081	DES=Splicing factor U2AF 35 kDa subunit GN=U2AF1	0	3.136	5	1	1	1	240	27.9	8.81	2	1				High
-8.47011e+18	FALSE	High	IsMasterProtein	A0A590UK80	DES=Serine/arginine-rich splicing factor 6 (Fragment) GN=-	0	3.133	2	2	2	1	1090	121	6.84	2.31	2	100	344294	344294	High
-7.70524e+18	FALSE	High	IsMasterProtein	A0A024R2L6	DES=40S ribosomal protein SA GN=RPSA	0	3.097	4	1	1	1	295	32.8	4.87	3.04	1	100	409021	409021	High
-7.86496e+18	FALSE	High	IsMasterProtein	B3KY60	DES=cDNA FLJ16777 fis, clone BRHIP2029567, highly similar to Cell division cycle 5-like protein GN=-	0	3.05	2	2	3	2	802	92.2	8.18	1.68	2	100	574630	574630	High
-2.32056e+18	FALSE	High	IsMasterProtein	Q5RKV6	DES=Exosome complex component MTR3 GN=EXOSC6	0	3.045	6	1	1	1	272	28.2	6.28	2.42	1	100	335468	335468	High
-4.83031e+18	FALSE	High	IsMasterProtein	Q9NPD3	DES=Exosome complex component RRP41 GN=EXOSC4	0	2.974	4	1	1	1	245	26.4	6.52	2.51	1	100	411944	411944	High
4.99071e+18	FALSE	High	IsMasterProtein	P83111	DES=Serine beta-lactamase-like protein LACTB, mitochondrial GN=LACTB	0	2.974	4	2	2	2	547	60.7	8.53	1.92	2	100	212598	212598	High
-6.34101e+18	FALSE	High	IsMasterProtein	A0A8I5KU01	DES=E3 ubiquitin-protein ligase GN=HECTD1	0	2.965	1	2	2	2	2247	251.2	5.34	4.24	2	100	143416	143416	High
-4.5905e+18	FALSE	High	IsMasterProtein	B3KMK0	DES=Nuclear pore complex protein GN=-	0	2.909	2	1	1	1	593	69.2	5.43	1.84	1	100	197051	197051	High
-2.23217e+18	FALSE	High	IsMasterProtein	B4DKU3	DES=cDNA FLJ53449, highly similar to rRNA methyltransferase 3 GN=-	0	2.869	2	2	2	2	726	82.5	6.38	0	2	100	478535	478535	High
-7.19022e+18	FALSE	High	IsMasterProtein	Q9H0A0	DES=RNA cytidine acetyltransferase GN=NAT10	0	2.8	2	2	2	2	1025	115.7	8.27	1.66	2	100	47417.4	47417.4	High
-3.77387e+18	FALSE	High	IsMasterProtein	I3L2C6	DES=Mitochondrial Rho GTPase 2 (Fragment) GN=RHOT2	0	2.744	4	1	1	1	214	23.7	4.98	1.68	1				High
-7.51786e+18	FALSE	High	IsMasterProtein	C9JH72	DES=Replication factor C subunit 5 (Fragment) GN=RFC5	0	2.735	10	1	1	1	104	11.7	8.69	2.69	1	100	219370	219370	High
-9.08255e+18	FALSE	High	IsMasterProtein	Q16777	DES=Histone H2A type 2-C GN=H2AC20	0	2.727	12	2	3	2	129	14	10.9	1.84	2	100	4253520	4253520	High
-9.13577e+18	FALSE	High	IsMasterProtein	B4DRY2	DES=rRNA adenine N(6)-methyltransferase GN=DIMT1	0	2.717	7	2	2	2	243	27.2	10.36	0	2	100	501883	501883	High
8.97617e+18	FALSE	High	IsMasterProtein	Q13243	DES=Serine/arginine-rich splicing factor 5 GN=SRSF5	0	2.693	6	2	2	1	272	31.2	11.59	1.71	2	100	218796	218796	High
-5.92938e+18	FALSE	High	IsMasterProtein	B4E0S6	DES=RNA helicase GN=-	0	2.639	2	2	3	2	784	89.5	7.46	1.77	2	100	532240	532240	High
-4.57682e+18	FALSE	High	IsMasterProtein	P52292	DES=Importin subunit alpha-1 GN=KPNA2	0	2.625	3	2	2	2	529	57.8	5.4	3.55	2	100	6.73946e+06	6.73946e+06	High
-4.05653e+18	FALSE	High	IsMasterProtein	Q14690	DES=Protein RRP5 homolog GN=PDCD11	0	2.622	1	1	2	1	1871	208.6	8.87	3.73	1	100	296599	296599	High
-7.35655e+18	FALSE	High	IsMasterProtein	A8K897	DES=Nuclear pore complex protein Nup93 GN=-	0	2.568	2	2	2	2	819	93.3	5.77	1.65	2	100	407328	407328	High	Carbamidomethyl [C392]
-1.37764e+18	FALSE	High	IsMasterProtein	A0A024RBP2	DES=Serine/threonine-protein phosphatase GN=PPP1CC	0	2.568	4	1	2	1	323	37	6.54	5	1	100	169278	169278	High
-7.34094e+18	FALSE	High	IsMasterProtein	E9PK91	DES=Bcl-2-associated transcription factor 1 GN=BCLAF1	0	2.545	1	1	1	1	871	100.3	9.95	2	1				High
-4.68234e+18	FALSE	High	IsMasterProtein	O43818	DES=U3 small nucleolar RNA-interacting protein 2 GN=RRP9	0	2.496	2	1	1	1	475	51.8	7.85	2.04	1	100	284150	284150	High
-6.74154e+18	FALSE	High	IsMasterProtein	B4E3M6	DES=cDNA FLJ55446, highly similar to Superkiller viralicidic activity 2-like 2 GN=-	0	2.453	1	1	1	1	941	106.7	7.14	2.46	1	100	384015	384015	High
1.68028e+17	FALSE	High	IsMasterProtein	Q5T0F3	DES=Nucleolar GTP-binding protein 2 GN=GNL2	0	2.397	2	1	1	1	731	83.6	9.25	0	1				High
-8.8139e+18	FALSE	High	IsMasterProtein	A0A8I5KTZ9	DES=Fragile X messenger ribonucleoprotein 1 GN=FMR1	0	2.364	2	1	1	1	559	63.1	6.93	0	1	100	119635	119635	High
-4.7511e+18	FALSE	High	IsMasterProtein	B4DP88	DES=Serine hydroxymethyltransferase GN=-	0	2.326	5	2	2	2	435	48.4	9.26	2.35	2	100	568552	568552	High
-2.35019e+18	FALSE	High	IsMasterProtein	Q8TDD1	DES=ATP-dependent RNA helicase DDX54 GN=DDX54	0	2.295	2	2	2	2	881	98.5	10.02	1.78	2	100	53851.2	53851.2	High
-8.40711e+18	FALSE	High	IsMasterProtein	A0A7I2V5H3	DES=Interferon-inducible double-stranded RNA-dependent protein kinase activator A GN=PRKRA	0	2.288	5	1	1	1	191	21.5	8.09	0	1				High
-8.85358e+18	FALSE	High	IsMasterProtein	A0A8Q3WLD1	DES=H/ACA ribonucleoprotein complex subunit DKC1 GN=DKC1	0	2.281	2	1	2	1	485	54.3	9.48	3.61	1	100	524832	524832	High
-7.66767e+18	FALSE	High	IsMasterProtein	O60264	DES=SWI/SNF-related matrix-associated actin-dependent regulator of chromatin subfamily A member 5 GN=SMARCA5	0	2.277	2	2	2	2	1052	121.8	8.09	0	2	100	442465	442465	High
-7.40786e+18	FALSE	High	IsMasterProtein	H0Y8G5	DES=Heterogeneous nuclear ribonucleoprotein D0 (Fragment) GN=HNRNPD	0	2.138	5	1	1	1	260	29.6	9.16	0	1	100	235822	235822	High
-5.58028e+18	FALSE	High	IsMasterProtein	Q7Z7K6	DES=Centromere protein V GN=CENPV	0	2.137	5	1	1	1	275	29.9	9.73	0	1				High
-5.02186e+18	FALSE	High	IsMasterProtein	Q96GD4	DES=Aurora kinase B GN=AURKB	0	2.137	4	1	1	1	344	39.3	9.29	2.53	1	100	121251	121251	High
-7.48794e+18	FALSE	High	IsMasterProtein	B4DW97	DES=RNA helicase GN=-	0	2.129	1	1	1	1	711	80	8.85	1.95	1	100	353564	353564	High
5.56134e+18	FALSE	High	IsMasterProtein	Q5SWC8	DES=Heterochromatin protein 1-binding protein 3 (Fragment) GN=HP1BP3	0	2.12	4	1	1	1	278	31.5	9.51	1.67	1	100	913294	913294	High
-7.09772e+18	FALSE	High	IsMasterProtein	Q03701	DES=CCAAT/enhancer-binding protein zeta GN=CEBPZ	0	2.097	1	1	3	1	1054	120.9	5.94	1.78	1				High
-7.08803e+18	FALSE	High	IsMasterProtein	O95793	DES=Double-stranded RNA-binding protein Staufen homolog 1 GN=STAU1	0	2.097	2	1	1	1	577	63.1	9.44	2.09	1	100	72581.6	72581.6	High
-9.01028e+18	FALSE	High	IsMasterProtein	Q9BV37	DES=PWP1 homolog (S. cerevisiae) GN=PWP1	0	2.096	2	1	1	1	501	55.8	4.79	2.06	1	100	258351	258351	High	Carbamidomethyl [C400]
1.1322e+18	FALSE	High	IsMasterProtein	A0A087WT20	DES=DDB1- and CUL4-associated factor 13 GN=DCAF13	0	2.092	2	1	1	1	597	67.5	9.29	1.63	1	100	247791	247791	High
1.4777e+18	FALSE	High	IsMasterProtein	P27694	DES=Replication protein A 70 kDa DNA-binding subunit GN=RPA1	0	2.087	3	1	1	1	616	68.1	7.21	2.11	1				High
-6.74818e+18	FALSE	High	IsMasterProtein	B3KM65	DES=RNA helicase GN=-	0	2.079	3	1	1	1	413	46.1	9.67	0	1				High
-7.03667e+18	FALSE	High	IsMasterProtein	A0A0A0MR02	DES=Voltage-dependent anion-selective channel protein 2 (Fragment) GN=VDAC2	0	2.074	7	1	1	1	282	30.3	7.81	0	1				High
-5.47671e+18	FALSE	High	IsMasterProtein	A8K4T9	DES=cDNA FLJ77421, highly similar to Homo sapiens autoantigen p542 mRNA GN=-	0	2.023	5	2	2	2	291	30.4	9.47	0	2	100	247675	247675	High
2.89608e+18	FALSE	High	IsMasterProtein	F5GXG4	DES=Serine/threonine-protein phosphatase PGAM5, mitochondrial GN=PGAM5	0	2.02	7	1	2	1	140	15.9	7.02	3.64	1	100	274921	274921	High
-8.23982e+17	FALSE	High	IsMasterProtein	P46013	DES=Proliferation marker protein Ki-67 GN=MKI67	0	1.97	0	1	1	1	3256	358.5	9.45	1.62	1	100	381632	381632	High
-4.83588e+18	FALSE	High	IsMasterProtein	Q92979	DES=Ribosomal RNA small subunit methyltransferase NEP1 GN=EMG1	0	1.917	5	1	1	1	244	26.7	9.17	2.13	1	100	552587	552587	High	Met-loss+Acetyl [N-Term]
-7.02581e+18	FALSE	High	IsMasterProtein	Q5VXN0	DES=Ribosome production factor 2 homolog (Fragment) GN=RPF2	0	1.911	5	1	1	1	214	24.6	9.55	2.9	1	100	446874	446874	High
-3.90904e+18	FALSE	High	IsMasterProtein	C9J384	DES=Protein CMSS1 (Fragment) GN=CMSS1	0	1.897	4	1	2	1	225	26.2	9.88	3.28	1	100	202613	202613	High
-7.87601e+18	FALSE	High	IsMasterProtein	Q53HB9	DES=RNA helicase (Fragment) GN=-	0	1.865	2	1	2	1	547	61.5	9.26	1.82	1	100	3039667	3039667	High
-2.90199e+18	FALSE	High	IsMasterProtein	B2RNR6	DES=Zinc finger RNA binding protein GN=ZFR	0	1.863	1	1	1	1	1074	116.9	9.04	1.74	1	100	189202	189202	High
-6.05254e+18	FALSE	High	IsMasterProtein	Q2NL82	DES=Pre-rRNA-processing protein TSR1 homolog GN=TSR1	0	1.842	1	1	1	1	804	91.8	7.42	2.6	1	100	568319	568319	High
-1.19056e+18	FALSE	High	IsMasterProtein	B2RC50	DES=cDNA, FLJ95853, highly similar to Homo sapiens exosome component Rrp46 (RRP46), mRNA GN=-	0	1.784	4	1	1	1	235	25.4	8.18	0	1				High
-9.19362e+18	FALSE	High	IsMasterProtein	A4D0U5	DES=Testin GN=TES	0	1.776	3	1	1	1	421	48	7.68	0	1	100	122008	122008	High
-8.638e+18	FALSE	High	IsMasterProtein	A0A024RCA6	DES=Solute carrier family 25 (Mitochondrial carrier: glutamate), member 22, isoform CRA_a GN=SLC25A22	0	1.771	3	1	1	1	249	26.6	9.44	1.92	1	100	197031	197031	High
3.95673e+18	FALSE	High	IsMasterProtein	B4DMS5	DES=KRR-R motif-containing protein 1 GN=-	0	1.752	6	1	1	1	177	20.2	8.79	0	1				High	Met-loss+Acetyl [N-Term]
-6.30461e+18	FALSE	High	IsMasterProtein	A3KFL5	DES=Ribosomal RNA-processing protein 4 GN=EXOSC2	0	1.739	4	1	2	1	303	33.5	7.97	1.71	1	100	342371	342371	High
1.44988e+18	FALSE	High	IsMasterProtein	Q03252	DES=Lamin-B2 GN=LMNB2	0	1.737	2	1	1	1	620	69.9	5.59	2.03	1	100	256045	256045	High
1.48981e+16	FALSE	High	IsMasterProtein	Q0VGA3	DES=FACT complex subunit (Fragment) GN=SUPT16H	0	1.737	3	1	1	1	398	45.2	8.95	1.65	1	100	407481	407481	High
-7.05042e+18	FALSE	High	IsMasterProtein	B4DQJ4	DES=cDNA FLJ59213, highly similar to Nuclear valosin-containing protein-like GN=-	0	1.731	2	1	1	1	589	64.9	5.88	0	1	100	266516	266516	High
-8.84048e+18	FALSE	High	IsMasterProtein	Q9NVI1	DES=Fanconi anemia group I protein GN=FANCI	0	1.719	1	1	1	1	1328	149.2	6.74	1.83	1				High
-5.5888e+18	FALSE	High	IsMasterProtein	P36957	DES=Dihydrolipoyllysine-residue succinyltransferase component of 2-oxoglutarate dehydrogenase complex, mitochondrial GN=DLST	0	1.707	3	1	1	1	453	48.7	8.95	0	1				High
-1.25899e+18	FALSE	High	IsMasterProtein	Q6P0P7	DES=THRAP3 protein (Fragment) GN=THRAP3	0	1.706	3	1	1	1	374	41.7	11.5	0	1				High
-4.68358e+18	FALSE	High	IsMasterProtein	Q96MZ5	DES=cDNA FLJ31657 fis, clone NT2RI2004304, moderately similar to Homo sapiens NY-REN-2 antigen mRNA GN=-	0	1.672	2	1	1	1	543	59	9.09	0	1				High	Met-loss+Acetyl [N-Term]
-8.48269e+18	FALSE	High	IsMasterProtein	A0A6Q8PHP3	DES=alanine--tRNA ligase GN=AARS1	0	1.639	1	1	1	1	535	60.2	5.64	2.06	1	100	104114	104114	High
-7.94371e+18	FALSE	High	IsMasterProtein	E7ERF2	DES=T-complex protein 1 subunit alpha GN=TCP1	0	1.627	2	1	1	1	433	46.9	5.59	0	1	100	94954.8	94954.8	High
-8.54963e+18	FALSE	High	IsMasterProtein	B4DM21	DES=cDNA FLJ58021, highly similar to Fragile X mental retardation syndrome-related protein 1 GN=-	0	1.622	2	1	1	1	490	55.1	7.72	0	1	100	286939	286939	High
-6.92772e+18	FALSE	High	IsMasterProtein	B3KX19	DES=116 kDa U5 small nuclear ribonucleoprotein component GN=-	0	1.615	1	1	1	1	962	108.1	5	0	1				High
3.76523e+17	FALSE	High	IsMasterProtein	B4E074	DES=Notchless protein homolog 1 GN=-	0	1.586	3	1	1	1	461	50.7	6.98	2.14	1	100	5161992	5161992	High	Met-loss+Acetyl [N-Term]
7.30751e+18	FALSE	High	IsMasterProtein	B4DLJ0	DES=cDNA FLJ51238, highly similar to Aldehyde dehydrogenase X, mitochondrial GN=-	0	1.575	5	1	1	1	218	24.6	6.35	0	1	100	609618	609618	High
-5.16065e+18	FALSE	High	IsMasterProtein	H3BS42	DES=Zinc finger protein 768 GN=ZNF768	0	1.553	2	1	1	1	509	56.6	8.27	0	1	100	204350	204350	High
-6.29592e+18	FALSE	High	IsMasterProtein	Q53GE3	DES=Pyruvate dehydrogenase E1 component subunit alpha (Fragment) GN=-	0	1.511	2	1	1	1	390	43.2	8.06	0	1	100	88261.6	88261.6	High
-8.89373e+18	FALSE	High	IsMasterProtein	A0A7I2V2U6	DES=methenyltetrahydrofolate cyclohydrolase GN=MTHFD2	0	1.499	3	1	1	1	324	35.2	7.94	0	1	100	1.79413e+06	1.79413e+06	High
-1.93972e+18	FALSE	High	IsMasterProtein	O75691	DES=Small subunit processome component 20 homolog GN=UTP20	0	1.471	0	1	1	1	2785	318.2	7.39	0	1	100	88920.4	88920.4	High
-6.25237e+18	FALSE	High	IsMasterProtein	P49327	DES=Fatty acid synthase GN=FASN	0	1.444	0	1	1	1	2511	273.3	6.44	2.24	1	100	265988	265988	High
-6.51917e+18	FALSE	High	IsMasterProtein	A0A024QZW7	DES=Nucleoporin 153kDa, isoform CRA_a GN=NUP153	0	1.438	1	1	1	1	1475	153.9	8.73	0	1				High
-7.84856e+18	FALSE	High	IsMasterProtein	Q16775	DES=Hydroxyacylglutathione hydrolase, mitochondrial GN=HAGH	0	1.434	4	1	1	1	308	33.8	8.12	0	1				High
-9.1144e+18	FALSE	High	IsMasterProtein	A0A0D9SGE8	DES=PHD finger protein 6 GN=PHF6	0	1.429	2	1	1	1	366	41.3	8.68	0	1	100	283012	283012	High
-7.85469e+18	FALSE	High	IsMasterProtein	B4DIU0	DES=cDNA FLJ58391, highly similar to Exosome complex exonuclease RRP42 GN=-	0	1.425	7	1	1	1	164	17.9	4.83	0	1	100	536833	536833	High	Met-loss+Acetyl [N-Term]
-6.42893e+18	FALSE	High	IsMasterProtein	A8K3R2	DES=Ribosome biogenesis protein BOP1 GN=BOP1	0	1.414	1	1	1	1	746	83.5	6.13	0	1	100	421161	421161	High
-3.28354e+18	FALSE	High	IsMasterProtein	O75533	DES=Splicing factor 3B subunit 1 GN=SF3B1	0	1.403	1	1	1	1	1304	145.7	7.09	0	1	100	224793	224793	High
-6.63435e+18	FALSE	High	IsMasterProtein	E9PLX7	DES=60S ribosomal protein L27a GN=RPL27A	0	1.403	10	1	1	1	113	12.5	11.44	0	1	100	139411	139411	High
-4.60187e+18	FALSE	High	IsMasterProtein	S4R3G0	DES=Serine/arginine-rich-splicing factor 9 GN=SRSF9	0	1.402	8	1	1	1	119	13.8	8.13	1.68	1				High
-5.20756e+18	FALSE	High	IsMasterProtein	Q08J23	DES=RNA cytosine C(5)-methyltransferase NSUN2 GN=NSUN2	0	1.388	1	1	2	1	767	86.4	6.77	3.61	1	100	926503	926503	High
1.47979e+18	FALSE	High	IsMasterProtein	Q9P258	DES=Protein RCC2 GN=RCC2	0	1.369	1	1	1	1	522	56	8.78	0	1				High
-8.78844e+18	FALSE	High	IsMasterProtein	Q92621	DES=Nuclear pore complex protein Nup205 GN=NUP205	0	1.367	1	1	1	1	2012	227.8	6.19	0	1	100	191645	191645	High
-7.57281e+18	FALSE	High	IsMasterProtein	Q6MZS5	DES=Uncharacterized protein DKFZp686A13234 (Fragment) GN=DKFZp686A13234	0	1.354	2	1	1	1	613	68.3	8.91	0	1	100	172453	172453	High
-6.36352e+18	FALSE	High	IsMasterProtein	C9JYJ6	DES=Filamin A-interacting protein 1-like (Fragment) GN=FILIP1L	0	1.354	3	1	1	1	837	96.2	6.28	2.22	1	100	495439	495439	High	Oxidation [M129]
1.59496e+18	FALSE	High	IsMasterProtein	A2RRE8	DES=CPT1B protein GN=CPT1B	0	1.351	1	1	1	1	567	64.4	8.09	0	1	100	5885197	5885197	High	Met-loss [N-Term]
6.1986e+18	FALSE	High	IsMasterProtein	P28325	DES=Cystatin-D GN=CST5	0	1.334	5	1	1	1	142	16.1	7.17	2.1	1	100	167100	167100	High
-7.4171e+18	FALSE	High	IsMasterProtein	B4DWV5	DES=GrpE protein homolog GN=-	0.002	1.311	5	1	2	1	196	21.9	8.62	0	1	100	423455	423455	High
3.2711e+18	FALSE	High	IsMasterProtein	Q9H9B4	DES=Sideroflexin-1 GN=SFXN1	0.002	1.305	3	1	1	1	322	35.6	9.07	0	1				High
-2.44943e+18	FALSE	High	IsMasterProtein	Q9H6F5	DES=Coiled-coil domain-containing protein 86 GN=CCDC86	0.002	1.273	3	1	1	1	360	40.2	10.33	2.2	1				High
-5.77762e+18	FALSE	High	IsMasterProtein	Q15182	DES=Small nuclear ribonucleoprotein-associated protein GN=SNRPB	0.002	1.26	2	1	1	1	285	29.7	10.07	0	1	100	249884	249884	High
-9.11662e+18	FALSE	High	IsMasterProtein	H0YNF3	DES=SAFB-like transcription modulator (Fragment) GN=SLTM	0.002	1.256	12	1	1	1	161	17.3	4.51	2.19	1				High	Met-loss+Acetyl [N-Term]
5.03901e+18	FALSE	High	IsMasterProtein	Q15397	DES=Pumilio homolog 3 GN=PUM3	0.002	1.255	1	1	1	1	648	73.5	9.64	1.7	1	100	222518	222518	High
-8.0678e+18	FALSE	High	IsMasterProtein	H3BNI9	DES=Casein kinase II subunit alpha' GN=CSNK2A2	0.002	1.233	3	1	1	1	299	35.4	7.21	0	1				High
-1.31254e+18	FALSE	High	IsMasterProtein	Q6WG77	DES=Antigen MLAA-16 (Fragment) GN=-	0.002	1.224	6	1	1	1	285	31.3	8.18	2.13	1	100	2.30358e+06	2.30358e+06	High	Carbamidomethyl [C151]
-2.59895e+18	FALSE	High	IsMasterProtein	Q9Y295	DES=Developmentally-regulated GTP-binding protein 1 GN=DRG1	0.002	1.181	4	1	1	1	367	40.5	8.9	0	1				High
4.18273e+18	FALSE	High	IsMasterProtein	B4DTA2	DES=cDNA FLJ60148, highly similar to Homo sapiens heterogeneous nuclear ribonucleoprotein D-like (HNRPDL), transcript variant 2, mRNA GN=-	0.002	1.177	3	1	1	1	271	30.2	8.72	0	1	100	160012	160012	High
2.78641e+18	FALSE	High	IsMasterProtein	O14654	DES=Insulin receptor substrate 4 GN=IRS4	0.002	1.165	1	1	1	1	1257	133.7	8.44	0	1	100	128075	128075	High
-2.34418e+18	FALSE	High	IsMasterProtein	C9JPP3	DES=Histone-binding protein RBBP4 (Fragment) GN=RBBP4	0.002	1.146	14	1	1	1	87	9.7	4.94	2.11	1	100	186142	186142	High
-3.90264e+18	FALSE	High	IsMasterProtein	Q5BKZ1	DES=DBIRD complex subunit ZNF326 GN=ZNF326	0.002	1.145	1	1	1	1	582	65.6	5.15	0	1	100	81006.2	81006.2	High
-3.16701e+18	FALSE	High	IsMasterProtein	A0A7I2YQA0	DES=Eukaryotic translation initiation factor 3 subunit F GN=EIF3F	0.002	1.139	5	1	1	1	218	22.4	6.11	1.73	1				High
-6.92435e+18	FALSE	High	IsMasterProtein	A0A8Q3SIV9	DES=Metal transporter CNNM1 GN=CNNM1	0.002	1.135	1	1	1	1	972	106.4	6.35	0	1	100	942421	942421	High	Met-loss [N-Term]
-8.77594e+18	FALSE	High	IsMasterProtein	A0A024R0S8	DES=X-ray repair complementing defective repair in Chinese hamster cells 1, isoform CRA_b GN=XRCC1	0.002	1.123	2	1	1	1	633	69.5	6.39	0	1	100	57017.4	57017.4	High
7.52588e+18	FALSE	High	IsMasterProtein	B3KY31	DES=cDNA FLJ46709 fis, clone TRACH3016264 GN=-	0.002	1.123	2	1	1	1	312	33.7	8.88	0	1	100	3.50853e+06	3.50853e+06	High	Met-loss [N-Term]
-7.91768e+18	FALSE	High	IsMasterProtein	A0A2R8Y5Y7	DES=60S ribosomal protein L9 GN=RPL9	0.002	1.115	5	1	1	1	220	25	9.74	0	1	100	429953	429953	High
-7.81716e+18	FALSE	High	IsMasterProtein	B4DM32	DES=cDNA FLJ54481, highly similar to GCN1-like protein 1 (Fragment) GN=-	0.002	1.11	1	1	1	1	813	89.2	8.81	0	1	100	70270.3	70270.3	High
-8.69578e+18	FALSE	High	IsMasterProtein	B4DJI1	DES=L-lactate dehydrogenase GN=-	0.002	1.096	3	1	1	1	305	33.6	8.46	0	1				High
-9.1953e+18	FALSE	High	IsMasterProtein	Q00577	DES=Transcriptional activator protein Pur-alpha GN=PURA	0.004	1.092	3	1	1	1	322	34.9	6.44	0	1				High
-8.11971e+18	FALSE	High	IsMasterProtein	Q5H909	DES=Melanoma-associated antigen D2 GN=MAGED2	0.004	1.091	1	1	1	1	588	63.1	9.35	0	1	100	73568.2	73568.2	High
-3.758e+18	FALSE	High	IsMasterProtein	Q9NTJ3	DES=Structural maintenance of chromosomes protein 4 GN=SMC4	0.004	1.086	1	1	1	1	1288	147.1	6.79	0	1	100	184956	184956	High
9.49477e+17	FALSE	High	IsMasterProtein	H7BY94	DES=Bystin (Fragment) GN=BYSL	0.004	1.075	4	1	2	1	183	21	9.25	0	1	100	247471	247471	High
-8.11392e+18	FALSE	High	IsMasterProtein	H0YJH7	DES=Lamina-associated polypeptide 2, isoforms beta/gamma (Fragment) GN=TMPO	0.004	1.066	5	1	1	1	237	26.9	9.31	2.08	1	100	656687	656687	High
4.04776e+17	FALSE	High	IsMasterProtein	Q8WTV7	DES=DMXL2 protein (Fragment) GN=DMXL2	0.004	1.05	3	1	2	1	551	61.5	7.59	0	1				High
-5.90534e+18	FALSE	High	IsMasterProtein	B4DH29	DES=DNA-directed RNA polymerase subunit beta GN=-	0.004	1.05	1	1	1	1	1099	125.1	8.29	0	1	100	205200	205200	High
3.77038e+18	FALSE	High	IsMasterProtein	H0YBV6	DES=Protein MAK16 homolog (Fragment) GN=MAK16	0.004	1.049	5	1	2	1	137	16.7	9.89	0	1	100	219444	219444	High
-7.21064e+18	FALSE	High	IsMasterProtein	A8KA74	DES=cDNA FLJ76065 GN=-	0.005	1.045	1	1	1	1	857	97.6	7.69	0	1	100	349305	349305	High
-5.15314e+18	FALSE	High	IsMasterProtein	Q99496	DES=E3 ubiquitin-protein ligase RING2 GN=RNF2	0.005	1.038	2	1	1	1	336	37.6	6.84	0	1	100	154271	154271	High
-7.32133e+18	FALSE	High	IsMasterProtein	O75477	DES=Erlin-1 GN=ERLIN1	0.005	1.032	2	1	1	1	348	39.1	7.87	0	1	100	204871	204871	High
-3.21721e+18	FALSE	High	IsMasterProtein	A0A5F9UJX7	DES=45 kDa calcium-binding protein GN=SDF4	0.005	1.028	3	1	1	1	341	38.7	5.11	0	1	100	1.77288e+06	1.77288e+06	High
-3.84879e+18	FALSE	High	IsMasterProtein	B4DS32	DES=cDNA FLJ56236, highly similar to Exportin-2 GN=-	0.005	1.023	2	1	1	1	569	64.3	5.69	2.01	1	100	302923	302923	High
-8.09565e+18	FALSE	High	IsMasterProtein	F8VNY3	DES=Chromobox protein homolog 5 (Fragment) GN=CBX5	0.005	1.023	9	1	1	1	91	10.9	8.56	0	1				High
-8.95098e+18	FALSE	High	IsMasterProtein	Q15456	DES=Protein-serine/threonine kinase (Fragment) GN=-	0.005	1.016	17	1	1	1	46	5.1	5.1	0	1	100	229150	229150	High
-8.45809e+18	FALSE	High	IsMasterProtein	Q9BSV4	DES=SFPQ protein (Fragment) GN=SFPQ	0.005	1.008	1	1	1	1	634	68.6	8.82	2.06	1	100	403366	403366	High
-7.41398e+18	FALSE	High	IsMasterProtein	B7Z809	DES=C-1-tetrahydrofolate synthase, cytoplasmic GN=-	0.005	1.001	1	1	1	1	1020	110.4	8.56	0	1				High
-6.53449e+18	FALSE	High	IsMasterProtein	Q9H8M2	DES=Bromodomain-containing protein 9 GN=BRD9	0.005	0.999	1	1	1	1	597	67	6.19	0	1	100	202180	202180	High
2.38985e+18	FALSE	High	IsMasterProtein	A6NDU8	DES=RAB7A-interacting MON1-CCZ1 complex subunit 1 GN=RIMOC1	0.005	0.993	3	1	1	1	294	33.6	5.26	0	1	100	143221	143221	High	Met-loss+Acetyl [N-Term]
2.18938e+18	FALSE	High	IsMasterProtein	Q9UMY1	DES=Nucleolar protein 7 GN=NOL7	0.005	0.989	3	1	1	1	257	29.4	9.67	0	1	100	348694	348694	High
-4.04589e+18	FALSE	High	IsMasterProtein	Q1RMG2	DES=Adenosylhomocysteinase GN=AHCY	0.005	0.986	3	1	1	1	306	33.8	6.61	0	1	100	247022	247022	High
3.57997e+18	FALSE	High	IsMasterProtein	B5BUB5	DES=Autoantigen La (Fragment) GN=SSB	0.007	0.976	2	1	1	1	408	46.8	7.12	0	1	100	90649.1	90649.1	High
-8.02045e+18	FALSE	High	IsMasterProtein	D6R9Z1	DES=Receptor of-activated protein C kinase 1 (Fragment) GN=RACK1	0.008	0.972	5	1	1	1	236	26.3	8.84	0	1				High
-7.95704e+18	FALSE	High	IsMasterProtein	Q96ME7	DES=Zinc finger protein 512 GN=ZNF512	0.008	0.967	2	1	1	1	567	64.6	9.76	1.69	1	100	147806	147806	High
-8.69485e+18	FALSE	High	IsMasterProtein	A0A024R3R6	DES=Nucleoporin 133kDa, isoform CRA_a GN=NUP133	0.008	0.955	1	1	1	1	981	110.4	4.91	0	1				High
5.06737e+16	FALSE	High	IsMasterProtein	H3BQZ7	DES=HCG2044799 GN=HNRNPUL2-BSCL2	0.008	0.953	1	1	1	1	746	84.6	4.93	0	1	100	4.14278e+06	4.14278e+06	High
-8.41571e+18	FALSE	High	IsMasterProtein	P26196	DES=Probable ATP-dependent RNA helicase DDX6 GN=DDX6	0.008	0.953	3	1	1	1	483	54.4	8.66	0	1	100	221652	221652	High
2.94407e+17	FALSE	High	IsMasterProtein	Q8NAT2	DES=Tudor domain-containing protein 5 GN=TDRD5	0.009	0.945	1	1	1	1	981	109.7	8.02	0	1	100	139652	139652	High

## Sheet: Table1-NSP8
Table. 1 The differences in protein abundance between NSP8 group identified by MS
Protein FDR Confidence: Combined	Protein confidence High：FDR (strict)<0.01，medium: FDR (relaxed) 0.05-0.01
Master	Mark in protein group whether it is a major protein
Accession	Characteristic numbering of different proteins
Description	Protein description
Exp. q-value: Combined	When searching, its matching degree is represented by the q value, and the smaller the value, the higher the credibility
Sum PEP Score	The sum of the negative logarithms of the PEP values of all PSM
Coverage [%]	Amino acid coverage in protein sequence
# Peptides	The total number of different peptides was identified
# PSMs	The number of peptides matched to the secondary spectrum
# Unique Peptides	Number of specific peptides contained in protein group
# AAs	Amino acid number
protein group	The number of proteins assembled into different proteomes is generally 1
MW [kDa]	Molecular weight of protein
calc. pI	Protein isoelectric point
Score Sequest HT: Sequest HT	The protein matching score is the sum of the peptide fraction, and the higher the score, the higher the confidence
Abundances (Normalized): F2: Sample	The abundance of the protein was standardized and experimental deviations corrected
Abundance: F2: Sample	The abundance value of the protein
Found in Sample	Show the identification of proteins in different file groups
Modifications	Protein modification
# Peptides (by Search Engine)	Identification of protein information data
Abundances (Scaled)	Protein abundance ratio
Proteins Unique Sequence ID	Checked	Protein FDR Confidence: Combined	Master	Accession	Description	Exp. q-value: Combined	Sum PEP Score	Coverage [%]	# Peptides	# PSMs	# Unique Peptides	# AAs	MW [kDa]	calc. pI	Score Sequest HT: Sequest HT	# Peptides (by Search Engine): Sequest HT	Abundances (Scaled): F1: Sample	Abundances (Normalized): F1: Sample	Abundance: F1: Sample	Found in Sample: [S1] F1: Sample	Modifications
-6.43884e+18	FALSE	High	IsMasterProtein	A0A024R5C5	DES=Pyruvate carboxylase GN=PC	0	146.397	39	37	53	37	1178	129.6	6.84	116.19	37	100	1.74836e+08	1.74836e+08	High	Carbamidomethyl [C56; C372; C376; C622]; Oxidation [M75; M508; M566; M671; M724; M828; M900; M1116]; GG [K79; K600]
-8.49683e+18	FALSE	High	IsMasterProtein	A0A804HJ84	DES=methylcrotonoyl-CoA carboxylase GN=MCCC2	0	138.304	47	24	51	2	560	61.3	8.03	130.03	24	100	54818482	54818482	High	Carbamidomethyl [C131; C267; C388; C389]; Oxidation [M132; M161; M201; M470]; GG [K299; K380; K417; K509]
8.20254e+18	FALSE	High	IsMasterProtein	A0A804HJ31	DES=methylcrotonoyl-CoA carboxylase GN=MCCC2	0	130.151	57	23	49	1	432	47.1	7.4	122.86	23	100	2.39278e+06	2.39278e+06	High	Carbamidomethyl [C136; C260; C261]; Oxidation [M30; M70; M342]; GG [K168; K252; K289; K381]; Met-loss [N-Term]
7.82408e+18	FALSE	High	IsMasterProtein	P05165	DES=Propionyl-CoA carboxylase alpha chain, mitochondrial GN=PCCA	0	124.139	43	28	51	28	728	80	7.52	115.52	28	100	2.82045e+08	2.82045e+08	High	GG [K150; K186]; Oxidation [M105; M124; M128; M217; M466; M549]; Carbamidomethyl [C111; C398]
3.97176e+18	FALSE	High	IsMasterProtein	H6VRG2	DES=Keratin, type II cytoskeletal 1 GN=KRT1	0	115.956	47	25	39	20	644	66	8.12	80.13	25	100	1.09521e+08	1.09521e+08	High	Oxidation [M259; M262; M469]; Carbamidomethyl [C49]; GG [K269; K366]
-7.11514e+18	FALSE	High	IsMasterProtein	P08670	DES=Vimentin GN=VIM	0	105.927	63	27	48	27	466	53.6	5.12	95.07	27	100	1.57191e+08	1.57191e+08	High	Oxidation [M14; M154; M183; M193; M347; M372; M376; M391]; GG [K104; K223]
6.82896e+17	FALSE	High	IsMasterProtein	V9HWB4	DES=78 kDa glucose-regulated protein GN=HEL-S-89n	0	90.3	34	22	28	20	654	72.3	5.16	65.57	22	100	5.3789e+07	5.3789e+07	High	Oxidation [M153; M332]
-5.47053e+17	FALSE	High	IsMasterProtein	Q13085	DES=Acetyl-CoA carboxylase 1 GN=ACACA	0	81.665	13	28	35	28	2346	265.4	6.37	68.51	28	100	4.35832e+07	4.35832e+07	High
-6.94409e+18	FALSE	High	IsMasterProtein	E9PKE3	DES=Heat shock cognate 71 kDa protein GN=HSPA8	0	78.314	36	19	31	14	627	68.8	5.52	67.71	19	100	2.97767e+07	2.97767e+07	High	GG [K570]; Oxidation [M61; M87; M122; M530]
-7.37682e+18	FALSE	High	IsMasterProtein	P05166	DES=Propionyl-CoA carboxylase beta chain, mitochondrial GN=PCCB	0	77.986	38	18	27	18	539	58.2	7.64	65.65	18	100	2.2799e+08	2.2799e+08	High	Carbamidomethyl [C269; C365; C516; C517]; Oxidation [M84; M316; M333; M442]; GG [K101; K360]
3.67821e+18	FALSE	High	IsMasterProtein	A0A0S2Z693	DES=Methylcrotonoyl-CoA carboxylase 1 isoform 1 (Fragment) GN=MCCC1	0	75.148	29	18	26	18	725	80.4	7.78	72.28	18	100	1.58296e+08	1.58296e+08	High	Oxidation [M203; M244; M349; M433; M522]; Carbamidomethyl [C595]
-7.56179e+18	FALSE	High	IsMasterProtein	F5H5D3	DES=Tubulin alpha chain GN=TUBA1C	0	68.999	42	19	26	2	519	57.7	5.07	53.18	19	100	927432	927432	High	Oxidation [M372; M383; M483]; Carbamidomethyl [C365; C385; C386; C417]
-8.67652e+18	FALSE	High	IsMasterProtein	Q8N6N5	DES=Tubulin beta chain GN=TUBB2C	0	66.856	37	15	37	2	445	49.8	4.86	83.98	15	100	4920461	4920461	High	Oxidation [M73; M164; M257; M330; M388]; Carbamidomethyl [C12; C354]
7.98979e+18	FALSE	High	IsMasterProtein	P35527	DES=Keratin, type I cytoskeletal 9 GN=KRT9	0	65.765	48	16	21	15	623	62	5.24	46.46	16	100	2.78756e+07	2.78756e+07	High	Oxidation [M157; M245]
-5.37432e+18	FALSE	High	IsMasterProtein	A0A0G2JIW1	DES=Heat shock 70 kDa protein 1B GN=HSPA1B	0	64.465	26	16	25	13	642	70.1	5.66	54.19	16	100	3.69766e+07	3.69766e+07	High	Carbamidomethyl [C307]; Oxidation [M88; M550]
-8.06881e+17	FALSE	High	IsMasterProtein	Q71U36	DES=Tubulin alpha-1A chain GN=TUBA1A	0	62.907	43	18	24	1	451	50.1	5.06	50.27	18				High	Oxidation [M313; M413]; Carbamidomethyl [C315; C316; C347]
-8.0935e+18	FALSE	High	IsMasterProtein	A0A1B0GVI3	DES=Keratin, type I cytoskeletal 10 GN=KRT10	0	62.516	24	18	24	14	624	63.3	5.26	57.31	18	100	6.56614e+07	6.56614e+07	High	Carbamidomethyl [C25]
6.33416e+18	FALSE	High	IsMasterProtein	A0A384NYT8	DES=Tubulin beta chain (Fragment) GN=-	0	61.8	38	15	36	2	442	49.4	4.89	77.73	15	100	30595233	30595233	High	Carbamidomethyl [C11; C353]; Oxidation [M163; M256; M329; M387]
-8.48741e+18	FALSE	High	IsMasterProtein	P11388	DES=DNA topoisomerase 2-alpha GN=TOP2A	0	57.988	13	22	26	17	1531	174.3	8.72	47.56	22	100	1.4422e+07	1.4422e+07	High	Carbamidomethyl [C170; C392; C733]; Oxidation [M1207]
-7.04859e+18	FALSE	High	IsMasterProtein	Q13885	DES=Tubulin beta-2A chain GN=TUBB2A	0	55.207	29	12	33	1	445	49.9	4.89	71.38	12	100	402123	402123	High	Carbamidomethyl [C12; C354]; Oxidation [M257; M330; M388]
8.2501e+18	FALSE	High	IsMasterProtein	Q9BVA1	DES=Tubulin beta-2B chain GN=TUBB2B	0	54.337	29	12	32	1	445	49.9	4.89	71.74	12	100	1.24595e+06	1.24595e+06	High	Carbamidomethyl [C12; C354]; Oxidation [M257; M330; M388]
-9.5177e+17	FALSE	High	IsMasterProtein	A0A024R3T8	DES=Poly [ADP-ribose] polymerase GN=PARP1	0	47.518	14	14	17	14	1014	113	8.88	33.09	14	100	1.93903e+07	1.93903e+07	High	Met-loss+Acetyl [N-Term]
-6.60519e+18	FALSE	High	IsMasterProtein	P35908	DES=Keratin, type II cytoskeletal 2 epidermal GN=KRT2	0	46.73	31	17	21	12	639	65.4	8	33.15	17	100	1.90682e+07	1.90682e+07	High	GG [K364; K374]; Carbamidomethyl [C42]
-7.74085e+18	FALSE	High	IsMasterProtein	Q9NR30	DES=Nucleolar RNA helicase 2 GN=DDX21	0	42.607	20	14	15	14	783	87.3	9.28	32.45	14	100	11879253	11879253	High
-3.97044e+18	FALSE	High	IsMasterProtein	P36578	DES=60S ribosomal protein L4 GN=RPL4	0	42.348	26	10	15	10	427	47.7	11.06	32.12	10	100	3.41027e+07	3.41027e+07	High	GG [K364]; Oxidation [M284]; Carbamidomethyl [C208]
5.7786e+18	FALSE	High	IsMasterProtein	P52272	DES=Heterogeneous nuclear ribonucleoprotein M GN=HNRNPM	0	41.951	18	11	18	7	730	77.5	8.7	34.3	11	100	1.03438e+07	1.03438e+07	High	Carbamidomethyl [C114]; Met-loss+Acetyl [N-Term]; Oxidation [M486; M490; M532; M537; M607; M611]
4.93605e+18	FALSE	High	IsMasterProtein	O00567	DES=Nucleolar protein 56 GN=NOP56	0	41.492	23	14	21	14	594	66	9.19	23.92	14	100	1.50895e+07	1.50895e+07	High	Oxidation [M425]
3.07907e+18	FALSE	High	IsMasterProtein	P16403	DES=Histone H1.2 GN=H1-2	0	41.157	32	9	27	2	213	21.4	10.93	43.49	9	100	4.66617e+07	4.66617e+07	High	GG [K17; K34; K46; K64]; Met-loss+Acetyl [N-Term]
-9.08084e+18	FALSE	High	IsMasterProtein	Q53HQ7	DES=Elongation factor 1-alpha (Fragment) GN=-	0	40.522	21	8	23	8	462	50.2	8.94	45.97	8	100	1.08827e+08	1.08827e+08	High	Oxidation [M276]; GG [K273]
-5.02791e+18	FALSE	High	IsMasterProtein	B7Z4V2	DES=Stress-70 protein, mitochondrial GN=-	0	39.257	19	11	19	10	665	72.4	5.94	34.7	11	100	2.70614e+07	2.70614e+07	High	Oxidation [M160]
-1.65801e+17	FALSE	High	IsMasterProtein	Q00839	DES=Heterogeneous nuclear ribonucleoprotein U GN=HNRNPU	0	38.477	11	12	17	12	825	90.5	6	26.16	12	100	4.12386e+07	4.12386e+07	High	Carbamidomethyl [C594]; Oxidation [M593]; Met-loss+Acetyl [N-Term]
-6.27174e+18	FALSE	High	IsMasterProtein	B1AHC9	DES=X-ray repair cross-complementing protein 6 GN=XRCC6	0	38.214	23	12	17	12	559	64.2	9.28	35.74	12	100	2.19549e+07	2.19549e+07	High	Oxidation [M403; M530]
-1.03707e+18	FALSE	High	IsMasterProtein	P31943	DES=Heterogeneous nuclear ribonucleoprotein H GN=HNRNPH1	0	37.929	23	7	9	7	449	49.2	6.3	22.63	7	100	1.25018e+07	1.25018e+07	High	Carbamidomethyl [C22; C122]
-3.62715e+18	FALSE	High	IsMasterProtein	Q4VB24	DES=Histone cluster 1, H1e GN=HIST1H1E	0	37.558	27	8	25	1	219	21.9	11.03	43.16	8	100	888284	888284	High	GG [K34; K46; K64]; Met-loss [N-Term]
-8.48403e+18	FALSE	High	IsMasterProtein	P13010	DES=X-ray repair cross-complementing protein 5 GN=XRCC5	0	35.568	17	13	14	13	732	82.7	5.81	27.05	13	100	1.35006e+07	1.35006e+07	High	Carbamidomethyl [C493]
8.81934e+17	FALSE	High	IsMasterProtein	H0Y4R1	DES=Inosine-5'-monophosphate dehydrogenase GN=IMPDH2	0	34.57	23	9	14	9	538	58.3	7.27	34.06	9	100	2.25105e+07	2.25105e+07	High	Carbamidomethyl [C140]
-7.33684e+18	FALSE	High	IsMasterProtein	A0A7I2V323	DES=Heterogeneous nuclear ribonucleoproteins A2/B1 GN=HNRNPA2B1	0	34.457	36	10	18	8	333	35.2	8.87	26.03	10	100	1.56152e+07	1.56152e+07	High	Oxidation [M307]
3.60245e+18	FALSE	High	IsMasterProtein	P19338	DES=Nucleolin GN=NCL	0	34.188	15	12	16	12	710	76.6	4.7	25.77	12	100	23138190	23138190	High
8.73608e+18	FALSE	High	IsMasterProtein	P13647	DES=Keratin, type II cytoskeletal 5 GN=KRT5	0	33.838	20	12	21	8	590	62.3	7.74	33.83	12	100	1.10292e+07	1.10292e+07	High	GG [K257]; Carbamidomethyl [C55]
-8.55994e+18	FALSE	High	IsMasterProtein	B4DUQ1	DES=Heterogeneous nuclear ribonucleoprotein K GN=-	0	32.412	32	11	14	11	439	48.5	5.92	22.57	11	100	1.11108e+07	1.11108e+07	High	Carbamidomethyl [C121; C160; C161]; Oxidation [M27; M42]
-7.16998e+18	FALSE	High	IsMasterProtein	A0A6I8PRA0	DES=Treacle protein (Fragment) GN=TCOF1	0	32.331	11	12	15	12	1240	125.2	7.93	22.28	12	100	4.23821e+06	4.23821e+06	High
7.05427e+18	FALSE	High	IsMasterProtein	Q08211	DES=ATP-dependent RNA helicase A GN=DHX9	0	31.357	9	11	13	11	1270	140.9	6.84	20.01	11	100	1.3475e+07	1.3475e+07	High	Carbamidomethyl [C438]
-4.5361e+18	FALSE	High	IsMasterProtein	B4DY08	DES=Heterogeneous nuclear ribonucleoproteins C1/C2 GN=HNRNPC	0	30.796	21	8	16	8	288	32	8.72	25.09	8	100	7.3015e+07	7.3015e+07	High	GG [K30; K176]; Oxidation [M123]
-2.53591e+18	FALSE	High	IsMasterProtein	Q96BS4	DES=FBL protein (Fragment) GN=FBL	0	30.224	33	7	10	7	260	28.4	9.42	26.14	7	100	5.7262e+06	5.7262e+06	High	GG [K70; K97]
-5.632e+18	FALSE	High	IsMasterProtein	A0A024RBK3	DES=60S ribosomal protein L6 GN=RPL6	0	29.957	33	10	14	10	288	32.7	10.58	25.15	10	100	4.07736e+07	4.07736e+07	High	GG [K285]
-2.22084e+18	FALSE	High	IsMasterProtein	A0A024RD80	DES=Heat shock protein 90kDa alpha (Cytosolic), class B member 1, isoform CRA_a GN=HSP90AB1	0	29.573	19	13	15	6	724	83.2	5.03	18.41	13	100	7.74507e+06	7.74507e+06	High	Oxidation [M93]
-7.66767e+18	FALSE	High	IsMasterProtein	O60264	DES=SWI/SNF-related matrix-associated actin-dependent regulator of chromatin subfamily A member 5 GN=SMARCA5	0	29.004	10	13	15	13	1052	121.8	8.09	25.18	13	100	7.57356e+06	7.57356e+06	High	Oxidation [M901]
1.40007e+18	FALSE	High	IsMasterProtein	P62424	DES=60S ribosomal protein L7a GN=RPL7A	0	28.544	28	11	19	11	266	30	10.61	36.53	11	100	3.60836e+07	3.60836e+07	High
-3.23881e+18	FALSE	High	IsMasterProtein	Q53G99	DES=Beta actin variant (Fragment) GN=-	0	27.842	24	8	20	8	375	41.7	5.59	32.1	8	100	3.79249e+07	3.79249e+07	High	Oxidation [M190; M325]
-2.84715e+18	FALSE	High	IsMasterProtein	P20700	DES=Lamin-B1 GN=LMNB1	0	26.077	19	11	15	10	586	66.4	5.16	25.91	11	100	1.16989e+07	1.16989e+07	High	Oxidation [M281]
-4.27198e+18	FALSE	High	IsMasterProtein	Q96IR1	DES=RPS4X protein (Fragment) GN=RPS4X	0	25.663	30	9	12	9	243	27.2	9.94	26.25	9	100	1.99228e+07	1.99228e+07	High
-8.0476e+18	FALSE	High	IsMasterProtein	A0A8V8TN33	DES=DNA topoisomerase 2-beta GN=TOP2B	0	25.527	13	13	14	8	1010	115.1	8.81	24.58	13	100	5.01806e+06	5.01806e+06	High	Carbamidomethyl [C110; C190; C673]
-7.28144e+18	FALSE	High	IsMasterProtein	J3QTR3	DES=Ubiquitin-40S ribosomal protein S27a (Fragment) GN=RPS27A	0	25.299	56	6	24	6	106	12.2	10.14	46.54	6	100	1.15804e+08	1.15804e+08	High	GG [K27; K33; K48; K63]
-4.53371e+18	FALSE	High	IsMasterProtein	Q5JR94	DES=40S ribosomal protein S8 GN=RPS8	0	24.88	33	7	7	7	208	24.2	10.32	17.86	7	100	9.75053e+06	9.75053e+06	High
8.60131e+16	FALSE	High	IsMasterProtein	NSP8	DES=- GN=-	0	24.858	7	2	24	2	456	50	11.37	53.62	2	100	1.75131e+09	1.75131e+09	High	GG [K456]
-8.64945e+18	FALSE	High	IsMasterProtein	Q12906	DES=Interleukin enhancer-binding factor 3 GN=ILF3	0	24.779	10	9	12	9	894	95.3	8.76	18.95	9	100	1.54425e+07	1.54425e+07	High	Oxidation [M336]
-4.55914e+18	FALSE	High	IsMasterProtein	P62917	DES=60S ribosomal protein L8 GN=RPL8	0	24.421	27	6	9	6	257	28	11.03	25.4	6	100	2.90493e+07	2.90493e+07	High	GG [K144]; Oxidation [M204]
-6.81115e+18	FALSE	High	IsMasterProtein	Q9Y2X3	DES=Nucleolar protein 58 GN=NOP58	0	24.297	13	5	5	5	529	59.5	8.92	14	5	100	1.27517e+06	1.27517e+06	High
-1.13564e+18	FALSE	High	IsMasterProtein	O76021	DES=Ribosomal L1 domain-containing protein 1 GN=RSL1D1	0	24.285	18	12	14	12	490	54.9	10.13	16.58	12	100	7.59619e+06	7.59619e+06	High
-6.53586e+18	FALSE	High	IsMasterProtein	O75367	DES=Core histone macro-H2A.1 GN=MACROH2A1	0	23.425	20	7	10	6	369	39.2	9.83	21.42	7	100	7.63262e+06	7.63262e+06	High	GG [K123]; Carbamidomethyl [C294]
-7.47539e+18	FALSE	High	IsMasterProtein	A6NLN1	DES=Polypyrimidine tract-binding protein 1 GN=PTBP1	0	23.057	13	6	9	6	527	56.5	9.38	17.82	6	100	9.99252e+06	9.99252e+06	High	Oxidation [M60]
5.00586e+17	FALSE	High	IsMasterProtein	P67809	DES=Y-box-binding protein 1 GN=YBX1	0	22.127	25	4	4	4	324	35.9	9.88	13.8	4	100	3.67261e+06	3.67261e+06	High	Oxidation [M218]
-3.26022e+18	FALSE	High	IsMasterProtein	A0A348GSH8	DES=Tripartite motif containing 22 GN=TRIM22	0	21.782	16	8	10	8	494	56.4	7.72	17.23	8	100	1.83357e+07	1.83357e+07	High
-4.23459e+18	FALSE	High	IsMasterProtein	A0A5H1ZRQ2	DES=RNA helicase GN=DDX17	0	20.291	14	9	10	4	731	80.4	8.37	11.28	9	100	5.71409e+06	5.71409e+06	High	Oxidation [M211; M330; M333]; Carbamidomethyl [C247; C277]
-6.08625e+18	FALSE	High	IsMasterProtein	P02533	DES=Keratin, type I cytoskeletal 14 GN=KRT14	0	20.267	15	8	10	2	472	51.5	5.16	19.8	8	100	2.87497e+06	2.87497e+06	High
5.31401e+18	FALSE	High	IsMasterProtein	P18124	DES=60S ribosomal protein L7 GN=RPL7	0	19.82	31	9	12	9	248	29.2	10.65	21.46	9	100	1.86371e+07	1.86371e+07	High
-3.68863e+18	FALSE	High	IsMasterProtein	P02538	DES=Keratin, type II cytoskeletal 6A GN=KRT6A	0	19.394	12	7	14	3	564	60	8	18.37	7	100	1.0184e+06	1.0184e+06	High	Carbamidomethyl [C51]; Met-loss+Acetyl [N-Term]; GG [K252]
-5.0033e+18	FALSE	High	IsMasterProtein	O43175	DES=D-3-phosphoglycerate dehydrogenase GN=PHGDH	0	19.299	12	5	7	5	533	56.6	6.71	21.19	5	100	7520222	7520222	High
8.96712e+17	FALSE	High	IsMasterProtein	E7EQV9	DES=Ribosomal protein L15 (Fragment) GN=RPL15	0	19.079	38	6	12	6	174	20.5	11.28	17.25	6	100	1.36719e+07	1.36719e+07	High	GG [K83]
-7.06501e+18	FALSE	High	IsMasterProtein	K9JA46	DES=Epididymis luminal secretory protein 52 GN=EL52	0	19.036	12	8	9	3	732	84.6	5.02	8.45	8	100	1.60623e+06	1.60623e+06	High	Oxidation [M98]
-2.22744e+18	FALSE	High	IsMasterProtein	P05141	DES=ADP/ATP translocase 2 GN=SLC25A5	0	18.932	18	6	10	2	298	32.8	9.69	20.21	6	100	8.09697e+06	8.09697e+06	High	Met-loss+Acetyl [N-Term]
3.81914e+18	FALSE	High	IsMasterProtein	P13639	DES=Elongation factor 2 GN=EEF2	0	18.649	12	10	12	9	858	95.3	6.83	18.87	10	100	9.37655e+06	9.37655e+06	High	Carbamidomethyl [C41; C591]; Met-loss [N-Term]
-2.97511e+18	FALSE	High	IsMasterProtein	B4DN41	DES=Probable ATP-dependent RNA helicase DDX5 GN=-	0	18.507	18	10	11	5	603	67.7	8.87	9.88	10	100	7.74729e+06	7.74729e+06	High	Carbamidomethyl [C159; C189]; Oxidation [M242; M245]
-2.1062e+18	FALSE	High	IsMasterProtein	Q9UMS4	DES=Pre-mRNA-processing factor 19 GN=PRPF19	0	18.189	19	6	8	6	504	55.1	6.61	12.66	6	100	4.30882e+06	4.30882e+06	High	Carbamidomethyl [C114]
-9.11096e+18	FALSE	High	IsMasterProtein	A8MXP9	DES=Matrin-3 GN=MATR3	0	18.102	11	7	9	7	895	99.9	6.04	17.66	7	100	7.9319e+06	7.9319e+06	High
-4.53556e+18	FALSE	High	IsMasterProtein	P49411	DES=Elongation factor Tu, mitochondrial GN=TUFM	0	17.776	22	8	11	8	455	49.8	7.61	18.23	8	100	1.30209e+07	1.30209e+07	High	GG [K73]; Oxidation [M343]; Carbamidomethyl [C293]
-8.79383e+18	FALSE	High	IsMasterProtein	B7Z4F6	DES=60 kDa heat shock protein, mitochondrial GN=-	0	17.382	14	9	10	9	550	58.5	6.02	15.6	9	100	1.37875e+07	1.37875e+07	High	Oxidation [M454]
-7.66439e+18	FALSE	High	IsMasterProtein	A0A7I2V649	DES=Polyadenylate-binding protein 1 GN=PABPC1	0	17.267	11	5	5	2	590	65.1	9.36	12.82	5				High	Oxidation [M72]
-7.50002e+18	FALSE	High	IsMasterProtein	Q9BZE4	DES=GTP-binding protein 4 GN=GTPBP4	0	17.243	12	9	11	9	634	73.9	9.5	19.22	9	100	5.39521e+06	5.39521e+06	High
-8.12218e+18	FALSE	High	IsMasterProtein	Q9NZI8	DES=Insulin-like growth factor 2 mRNA-binding protein 1 GN=IGF2BP1	0	17.092	15	8	9	7	577	63.4	9.2	12.47	8	100	1.85266e+06	1.85266e+06	High
9.12497e+18	FALSE	High	IsMasterProtein	P11387	DES=DNA topoisomerase 1 GN=TOP1	0	16.983	12	9	11	9	765	90.7	9.31	11.09	9	100	8.11081e+06	8.11081e+06	High	Carbamidomethyl [C630]
3.57704e+18	FALSE	High	IsMasterProtein	A8K7N0	DES=60S ribosomal protein L14 GN=-	0	16.901	18	3	7	1	218	23.6	10.84	11.31	3	100	1.40923e+07	1.40923e+07	High	Carbamidomethyl [C42]; GG [K23]
-6.25895e+18	FALSE	High	IsMasterProtein	P62906	DES=60S ribosomal protein L10a GN=RPL10A	0	16.824	25	5	8	5	217	24.8	9.94	8.48	5	100	2.07813e+07	2.07813e+07	High	Oxidation [M144]; GG [K106]; Carbamidomethyl [C164]
-8.90853e+18	FALSE	High	IsMasterProtein	F8W6I7	DES=Heterogeneous nuclear ribonucleoprotein A1 GN=HNRNPA1	0	16.748	21	7	13	5	307	33.1	9.13	21.94	7	100	2.95394e+06	2.95394e+06	High
-8.3339e+18	FALSE	High	IsMasterProtein	A0A024RBS2	DES=60S acidic ribosomal protein P0 GN=RPLP0	0	16.727	17	4	7	2	317	34.3	5.97	15.5	4	100	1540225	1540225	High	Carbamidomethyl [C119]; GG [K77]
-9.04866e+18	FALSE	High	IsMasterProtein	F5GZS6	DES=4F2 cell-surface antigen heavy chain GN=SLC3A2	0	16.702	15	8	8	8	599	64.8	5.1	18.38	8	100	3507217	3507217	High
-4.3774e+18	FALSE	High	IsMasterProtein	Q53GR7	DES=Solute carrier family 25, member 13 (Citrin) variant (Fragment) GN=-	0	16.528	13	8	12	5	675	74.1	8.38	27.42	8	100	5.39121e+06	5.39121e+06	High
-7.20006e+18	FALSE	High	IsMasterProtein	P12236	DES=ADP/ATP translocase 3 GN=SLC25A6	0	16.384	19	6	11	2	298	32.8	9.74	15.9	6	100	5017075	5017075	High	Met-loss+Acetyl [N-Term]
-7.7426e+18	FALSE	High	IsMasterProtein	B2RBS8	DES=cDNA, FLJ95666, highly similar to Homo sapiens albumin (ALB), mRNA GN=-	0	16.086	10	7	10	7	609	69.3	6.28	17.48	7	100	1.90023e+07	1.90023e+07	High	Carbamidomethyl [C99; C289; C500; C501]
-5.19875e+18	FALSE	High	IsMasterProtein	A0A0S2Z4Z0	DES=RNA binding motif protein 14 isoform 1 (Fragment) GN=RBM14	0	15.871	12	7	8	7	669	69.4	9.67	8.81	7	100	4.53573e+06	4.53573e+06	High	Oxidation [M266]
4.79686e+17	FALSE	High	IsMasterProtein	Q53SS8	DES=Epididymis secretory protein Li 85 GN=PCBP1	0	15.734	18	5	5	3	356	37.5	7.09	9.55	5	100	4.07525e+06	4.07525e+06	High	Oxidation [M137]; Carbamidomethyl [C54; C109]
-7.19022e+18	FALSE	High	IsMasterProtein	Q9H0A0	DES=RNA cytidine acetyltransferase GN=NAT10	0	15.687	7	7	7	7	1025	115.7	8.27	10.51	7	100	3388833	3388833	High
-8.26572e+18	FALSE	High	IsMasterProtein	Q9BVP2	DES=Guanine nucleotide-binding protein-like 3 GN=GNL3	0	15.583	14	8	9	8	549	62	9.16	12.12	8	100	5.75233e+06	5.75233e+06	High	Oxidation [M106]
-9.08897e+18	FALSE	High	IsMasterProtein	Q53YD7	DES=Elongation factor 1-gamma GN=EEF1G	0	15.479	13	5	6	5	437	50.1	6.67	10.5	5	100	3.48019e+06	3.48019e+06	High
-6.16914e+18	FALSE	High	IsMasterProtein	B4DY09	DES=Interleukin enhancer-binding factor 2 GN=ILF2	0	15.262	20	6	7	6	352	38.9	4.94	13.8	6	100	13440761	13440761	High
-5.03182e+18	FALSE	High	IsMasterProtein	A0A024QZP6	DES=Core histone macro-H2A GN=H2AFY2	0	15.235	20	6	6	5	372	40	9.69	10.46	6	100	4.59083e+06	4.59083e+06	High
-8.21938e+18	FALSE	High	IsMasterProtein	A0A8I5KVB5	DES=General transcription factor II-I GN=GTF2I	0	15.058	10	9	11	9	1118	126.5	9.07	8.37	9	100	4.29333e+06	4.29333e+06	High	Oxidation [M1046]
8.02653e+18	FALSE	High	IsMasterProtein	Q6IPH7	DES=60S ribosomal protein L14 GN=RPL14	0	15.035	19	3	5	1	220	23.8	10.93	8.99	3	100	2020876	2020876	High	Carbamidomethyl [C42]; GG [K23]
-8.63271e+18	FALSE	High	IsMasterProtein	Q0QEN7	DES=ATP synthase subunit beta (Fragment) GN=ATP5B	0	14.283	10	4	4	4	445	48.1	5.07	9.24	4	100	3.47242e+06	3.47242e+06	High
5.92752e+18	FALSE	High	IsMasterProtein	P78527	DES=DNA-dependent protein kinase catalytic subunit GN=PRKDC	0	13.972	2	8	9	8	4128	468.8	7.12	10.38	8	100	3.63863e+06	3.63863e+06	High	Carbamidomethyl [C223]
-6.92772e+18	FALSE	High	IsMasterProtein	B3KX19	DES=116 kDa U5 small nuclear ribonucleoprotein component GN=-	0	13.87	7	6	9	5	962	108.1	5	10.28	6	100	2.8874e+06	2.8874e+06	High
2.40712e+17	FALSE	High	IsMasterProtein	P23396	DES=40S ribosomal protein S3 GN=RPS3	0	13.852	29	7	9	7	243	26.7	9.66	12.33	7	100	1.19788e+07	1.19788e+07	High	Oxidation [M236]
-8.67096e+18	FALSE	High	IsMasterProtein	P26373	DES=60S ribosomal protein L13 GN=RPL13	0	13.485	25	5	7	5	211	24.2	11.65	15.35	5	100	2.24553e+07	2.24553e+07	High	Oxidation [M155]
-7.72225e+18	FALSE	High	IsMasterProtein	O00571	DES=ATP-dependent RNA helicase DDX3X GN=DDX3X	0	13.482	10	7	7	6	662	73.2	7.18	10.84	7	100	4.60751e+06	4.60751e+06	High	Carbamidomethyl [C317; C341]; Oxidation [M352; M355]
2.43104e+18	FALSE	High	IsMasterProtein	A0A024R753	DES=RNA binding motif protein 28 isoform 1 GN=RBM28	0	13.154	9	7	8	7	759	85.7	9.22	6.14	7	100	1.8864e+06	1.8864e+06	High
3.79767e+18	FALSE	High	IsMasterProtein	P46087	DES=Probable 28S rRNA (cytosine(4447)-C(5))-methyltransferase GN=NOP2	0	13.055	10	7	8	7	812	89.2	9.23	9.15	7	100	6.76701e+06	6.76701e+06	High
8.00625e+18	FALSE	High	IsMasterProtein	P08779	DES=Keratin, type I cytoskeletal 16 GN=KRT16	0	13.005	12	7	9	1	473	51.2	5.05	13.82	7	100	632666	632666	High
5.77875e+16	FALSE	High	IsMasterProtein	A0A024R4Z6	DES=FACT complex subunit SSRP1 GN=SSRP1	0	12.635	9	6	7	6	709	81	6.87	8.16	6	100	5.02484e+06	5.02484e+06	High
-7.34094e+18	FALSE	High	IsMasterProtein	E9PK91	DES=Bcl-2-associated transcription factor 1 GN=BCLAF1	0	12.575	6	4	6	4	871	100.3	9.95	6.7	4	100	3.85833e+06	3.85833e+06	High
-4.91563e+18	FALSE	High	IsMasterProtein	A0A024QZ91	DES=Ataxin 2-like, isoform CRA_a GN=ATXN2L	0	12.556	6	5	7	5	975	103.5	8.12	6.78	5	100	5.48932e+06	5.48932e+06	High
-5.99786e+18	FALSE	High	IsMasterProtein	B3KMV8	DES=cDNA FLJ12766 fis, clone NT2RP2001520, highly similar to Calcium-binding mitochondrial carrier protein Aralar1 GN=-	0	12.347	9	6	9	3	678	74.7	8.38	18.54	6	100	379400	379400	High
-4.35785e+18	FALSE	High	IsMasterProtein	A0A0S2Z4T1	DES=DNA replication licensing factor MCM3 (Fragment) GN=MCM3	0	12.324	8	6	7	6	808	90.9	5.77	8.27	6	100	4.13381e+06	4.13381e+06	High	Carbamidomethyl [C360]
-3.3066e+18	FALSE	High	IsMasterProtein	A2A3R6	DES=40S ribosomal protein S6 GN=RPS6	0	11.902	17	4	4	4	249	28.7	10.84	8.15	4	100	5.09823e+06	5.09823e+06	High	Oxidation [M32]
7.66323e+18	FALSE	High	IsMasterProtein	A0A679KTH4	DES=beta-galactosidase (Fragment) GN=EmGFP-LacZ-E2F-TdTom	0	11.887	3	4	4	4	1279	145.4	5.81	8.17	4	100	6.49218e+06	6.49218e+06	High
2.3995e+18	FALSE	High	IsMasterProtein	V9HW26	DES=ATP synthase subunit alpha GN=HEL-S-123m	0	11.865	9	5	8	5	553	59.7	9.13	13.07	5	100	6.14342e+06	6.14342e+06	High
5.13616e+18	FALSE	High	IsMasterProtein	P38919	DES=Eukaryotic initiation factor 4A-III GN=EIF4A3	0	11.72	14	5	6	5	411	46.8	6.73	11.2	5	100	3.16669e+06	3.16669e+06	High	Oxidation [M7]; Met-loss+Acetyl [N-Term]
-8.39919e+18	FALSE	High	IsMasterProtein	M0QZM1	DES=Heterogeneous nuclear ribonucleoprotein M (Fragment) GN=HNRNPM	0	11.589	13	5	7	1	383	40	6.73	8.11	5	100	580254	580254	High	Oxidation [M254; M258; M300; M305]
-7.23831e+18	FALSE	High	IsMasterProtein	Q14974	DES=Importin subunit beta-1 GN=KPNB1	0	11.447	7	5	6	5	876	97.1	4.78	6.77	5	100	2.94768e+06	2.94768e+06	High
-5.62524e+18	FALSE	High	IsMasterProtein	P22061	DES=Protein-L-isoaspartate(D-aspartate) O-methyltransferase GN=PCMT1	0	11.432	22	4	5	4	227	24.6	7.21	7.55	4	100	1.55656e+07	1.55656e+07	High	GG [K125]; Oxidation [M205; M209]
-2.00903e+18	FALSE	High	IsMasterProtein	Q5QJE6	DES=Deoxynucleotidyltransferase terminal-interacting protein 2 GN=DNTTIP2	0	11.404	7	4	4	4	756	84.4	6.16	8.51	4	100	1.26441e+06	1.26441e+06	High
1.44988e+18	FALSE	High	IsMasterProtein	Q03252	DES=Lamin-B2 GN=LMNB2	0	11.261	9	5	6	4	620	69.9	5.59	8.67	5	100	4.57442e+06	4.57442e+06	High
-2.88335e+18	FALSE	High	IsMasterProtein	F8VZX2	DES=Poly(rC)-binding protein 2 GN=PCBP2	0	11.241	17	4	5	2	321	33.8	8.24	7.51	4	100	1.90878e+06	1.90878e+06	High	Oxidation [M137]; Carbamidomethyl [C54]
-8.49589e+18	FALSE	High	IsMasterProtein	A0A7P0TAE1	DES=Endoplasmin GN=HSP90B1	0	11.218	8	7	8	5	789	90.7	5.24	8.56	7	100	1.67541e+06	1.67541e+06	High
-5.27222e+18	FALSE	High	IsMasterProtein	Q6IQ30	DES=Polyadenylate-binding protein GN=PABPC4	0	10.859	7	4	5	1	660	72.3	9.35	9.47	4	100	811705	811705	High	Oxidation [M72]
-2.91186e+17	FALSE	High	IsMasterProtein	P33993	DES=DNA replication licensing factor MCM7 GN=MCM7	0	10.785	5	3	5	3	719	81.3	6.46	10.48	3	100	1.87035e+06	1.87035e+06	High
-3.93659e+18	FALSE	High	IsMasterProtein	P54886	DES=Delta-1-pyrroline-5-carboxylate synthase GN=ALDH18A1	0	10.738	7	6	7	6	795	87.2	7.12	11.63	6	100	3.41152e+06	3.41152e+06	High
1.67081e+17	FALSE	High	IsMasterProtein	D6W539	DES=Hydroxyacyl-Coenzyme A dehydrogenase/3-ketoacyl-Coenzyme A thiolase/enoyl-Coenzyme A hydratase (Trifunctional protein), beta subunit, isoform CRA_b GN=HADHB	0	10.615	11	4	4	4	372	40.4	9.79	6.68	4	100	2.87079e+06	2.87079e+06	High
-7.8738e+18	FALSE	High	IsMasterProtein	A0A3B3ITJ4	DES=Heterogeneous nuclear ribonucleoprotein L (Fragment) GN=HNRNPL	0	10.51	11	4	5	4	537	59.2	7.11	8.58	4	100	3.98078e+06	3.98078e+06	High	Oxidation [M392]
-8.59182e+18	FALSE	High	IsMasterProtein	Q96T67	DES=TOB3 GN=-	0	10.371	7	4	7	4	578	65.1	9.33	12.59	4	100	1.21482e+07	1.21482e+07	High
-4.64254e+18	FALSE	High	IsMasterProtein	P38159	DES=RNA-binding motif protein, X chromosome GN=RBMX	0	10.2	10	5	7	5	391	42.3	10.05	7.08	5	100	7.979e+06	7.979e+06	High	Oxidation [M40]
5.38131e+18	FALSE	High	IsMasterProtein	Q9HAV7	DES=GrpE protein homolog 1, mitochondrial GN=GRPEL1	0	10.18	25	5	5	5	217	24.3	8.12	4.45	5	100	1.35751e+07	1.35751e+07	High	Oxidation [M44]
-1.92561e+18	FALSE	High	IsMasterProtein	H7C463	DES=MICOS complex subunit MIC60 (Fragment) GN=IMMT	0	10.144	8	4	4	4	613	68.1	6.06	7	4	100	1.54354e+06	1.54354e+06	High
1.14103e+18	FALSE	High	IsMasterProtein	A0A384MR44	DES=Epididymis secretory sperm binding protein GN=-	0	10.075	14	4	4	4	328	35.8	8	6.11	4	100	2.06681e+06	2.06681e+06	High
7.98655e+18	FALSE	High	IsMasterProtein	F8VZS0	DES=60S acidic ribosomal protein P0 (Fragment) GN=RPLP0	0	10.02	11	3	6	1	246	26.9	8.38	9.84	3	100	1.24224e+06	1.24224e+06	High	GG [K77]
-4.22556e+18	FALSE	High	IsMasterProtein	H0YHA7	DES=60S ribosomal protein L18 (Fragment) GN=RPL18	0	9.925	20	3	4	3	167	19	11.78	4.76	3	100	2.71194e+06	2.71194e+06	High
-8.82626e+18	FALSE	High	IsMasterProtein	P39023	DES=60S ribosomal protein L3 GN=RPL3	0	9.423	9	4	4	4	403	46.1	10.18	9.03	4	100	1.16453e+07	1.16453e+07	High
-7.2246e+18	FALSE	High	IsMasterProtein	P50991	DES=T-complex protein 1 subunit delta GN=CCT4	0	9.345	8	4	5	4	539	57.9	7.83	8.65	4	100	2.992e+06	2.992e+06	High
-3.30972e+18	FALSE	High	IsMasterProtein	Q96GQ7	DES=Probable ATP-dependent RNA helicase DDX27 GN=DDX27	0	9.312	5	4	5	4	796	89.8	9.28	8.01	4	100	326677	326677	High
-7.35655e+18	FALSE	High	IsMasterProtein	A8K897	DES=Nuclear pore complex protein Nup93 GN=-	0	9.246	5	4	4	4	819	93.3	5.77	8.59	4	100	1.33007e+07	1.33007e+07	High
-2.58129e+18	FALSE	High	IsMasterProtein	B5BUB1	DES=RuvB-like helicase (Fragment) GN=RUVBL1	0	9.107	8	3	4	3	456	50.2	6.42	9.23	3	100	602959	602959	High
-6.76908e+18	FALSE	High	IsMasterProtein	Q9NVP1	DES=ATP-dependent RNA helicase DDX18 GN=DDX18	0	9.058	5	3	3	3	670	75.4	9.5	7.19	3	100	1.71192e+06	1.71192e+06	High
-3.26036e+18	FALSE	High	IsMasterProtein	B7Z3V1	DES=Sodium/potassium-transporting ATPase subunit alpha (Fragment) GN=-	0	8.943	5	5	6	5	1020	112.4	5.35	6.13	5	100	4.66024e+06	4.66024e+06	High	Carbamidomethyl [C674]
-1.45222e+17	FALSE	High	IsMasterProtein	Q9BYG3	DES=MKI67 FHA domain-interacting nucleolar phosphoprotein GN=NIFK	0	8.942	17	4	4	4	293	34.2	9.88	4.67	4	100	1.01367e+06	1.01367e+06	High	Oxidation [M106]
5.28664e+18	FALSE	High	IsMasterProtein	Q9BQG0	DES=Myb-binding protein 1A GN=MYBBP1A	0	8.925	3	4	4	4	1328	148.8	9.28	1.92	4	100	7.24897e+06	7.24897e+06	High	Carbamidomethyl [C678]
8.64835e+18	FALSE	High	IsMasterProtein	Q15717	DES=ELAV-like protein 1 GN=ELAVL1	0	8.87	10	3	4	3	326	36.1	9.17	10.84	3	100	4.37479e+06	4.37479e+06	High
-3.28354e+18	FALSE	High	IsMasterProtein	O75533	DES=Splicing factor 3B subunit 1 GN=SF3B1	0	8.83	2	3	4	3	1304	145.7	7.09	7.7	3	100	2.48255e+06	2.48255e+06	High
-5.96492e+18	FALSE	High	IsMasterProtein	Q92522	DES=Histone H1.10 GN=H1-10	0	8.714	18	3	4	3	213	22.5	10.76	4.88	3	100	752246	752246	High
-7.81024e+18	FALSE	High	IsMasterProtein	Q59F68	DES=RNA helicase (Fragment) GN=-	0	8.609	9	3	4	3	375	42.4	5.64	9.24	3	100	2.08098e+06	2.08098e+06	High
-8.56348e+18	FALSE	High	IsMasterProtein	B3KNC3	DES=Nucleolar complex protein 2 homolog GN=-	0	8.55	5	4	4	4	749	84.9	5.62	9.81	4	100	2.31737e+06	2.31737e+06	High	Carbamidomethyl [C585]
-8.7589e+18	FALSE	High	IsMasterProtein	A8K4W0	DES=40S ribosomal protein S3a GN=RPS3A	0	8.465	17	5	8	5	264	29.9	9.73	15.05	5	100	1.48423e+07	1.48423e+07	High	Oxidation [M38]; Carbamidomethyl [C139]
-7.57281e+18	FALSE	High	IsMasterProtein	Q6MZS5	DES=Uncharacterized protein DKFZp686A13234 (Fragment) GN=DKFZp686A13234	0	8.381	8	3	3	2	613	68.3	8.91	4.71	3	100	434824	434824	High
-7.93475e+18	FALSE	High	IsMasterProtein	Q5QTS3	DES=60S ribosomal protein L13a GN=-	0	8.293	18	4	5	4	203	23.6	11.02	7.49	4	100	5.3716e+06	5.3716e+06	High	Met-loss+Acetyl [N-Term]; Oxidation [M118]
6.5091e+18	FALSE	High	IsMasterProtein	Q02978	DES=Mitochondrial 2-oxoglutarate/malate carrier protein GN=SLC25A11	0	8.174	11	2	4	2	314	34	9.91	10.38	2	100	3.11498e+06	3.11498e+06	High	Met-loss+Acetyl [N-Term]
-8.02435e+18	FALSE	High	IsMasterProtein	Q9UKV3	DES=Apoptotic chromatin condensation inducer in the nucleus GN=ACIN1	0	8.121	3	3	3	3	1341	151.8	6.43	0	3	100	412388	412388	High
-5.90584e+18	FALSE	High	IsMasterProtein	B2R8R5	DES=cDNA, FLJ94025, highly similar to Homo sapiens tripartite motif-containing 28 (TRIM28), mRNA GN=-	0	7.875	5	4	4	4	835	88.5	5.77	6.17	4	100	2.63388e+06	2.63388e+06	High	Oxidation [M482]
-2.19646e+18	FALSE	High	IsMasterProtein	Q9Y5J1	DES=U3 small nucleolar RNA-associated protein 18 homolog GN=UTP18	0	7.874	8	3	4	3	556	62	8.76	7.22	3	100	1.73013e+06	1.73013e+06	High
-4.76536e+18	FALSE	High	IsMasterProtein	Q59G12	DES=Lamina-associated polypeptide 2, isoforms beta/gamma variant (Fragment) GN=-	0	7.86	17	5	5	5	378	41.8	9.23	6.83	5	100	5.55852e+06	5.55852e+06	High
-5.32697e+18	FALSE	High	IsMasterProtein	Q86VX4	DES=Structural maintenance of chromosomes protein GN=SMC3	0	7.74	4	4	6	4	1217	141.4	7.18	6.16	4	100	610572	610572	High	Oxidation [M147]
-8.75473e+18	FALSE	High	IsMasterProtein	P19823	DES=Inter-alpha-trypsin inhibitor heavy chain H2 GN=ITIH2	0	7.689	3	2	2	2	946	106.4	6.86	4.35	2	100	3.12336e+06	3.12336e+06	High
-5.97857e+18	FALSE	High	IsMasterProtein	A0A024R071	DES=Nucleoporin 155kDa, isoform CRA_a GN=NUP155	0	7.664	3	3	3	3	1391	155.1	6.16	4.34	3	100	1.97488e+06	1.97488e+06	High
-7.92306e+17	FALSE	High	IsMasterProtein	Q9Y2W1	DES=Thyroid hormone receptor-associated protein 3 GN=THRAP3	0	7.634	5	4	5	4	955	108.6	10.15	2.17	4	100	1.53873e+06	1.53873e+06	High
-3.758e+18	FALSE	High	IsMasterProtein	Q9NTJ3	DES=Structural maintenance of chromosomes protein 4 GN=SMC4	0	7.615	4	5	5	5	1288	147.1	6.79	5.25	5	100	2.1319e+06	2.1319e+06	High
-3.90264e+18	FALSE	High	IsMasterProtein	Q5BKZ1	DES=DBIRD complex subunit ZNF326 GN=ZNF326	0	7.591	5	3	4	3	582	65.6	5.15	5.7	3	100	827369	827369	High
-7.75285e+18	FALSE	High	IsMasterProtein	Q3KQT6	DES=40S ribosomal protein S2 GN=RPS2	0	7.197	10	3	4	3	293	31.4	10.24	9.29	3	100	9.16971e+06	9.16971e+06	High	Oxidation [M61]
-7.03667e+18	FALSE	High	IsMasterProtein	A0A0A0MR02	DES=Voltage-dependent anion-selective channel protein 2 (Fragment) GN=VDAC2	0	7.142	10	2	2	2	282	30.3	7.81	5.09	2	100	964955	964955	High
-6.9697e+18	FALSE	High	IsMasterProtein	A0A7I2V4U6	DES=Ribosomal protein L19 GN=RPL19	0	7.1	25	2	2	2	95	10.9	11.84	3	2	100	2649307	2649307	High
-1.76463e+18	FALSE	High	IsMasterProtein	A0A024R1U0	DES=Ran GTPase activating protein 1, isoform CRA_d GN=RANGAP1	0	7.088	6	3	3	3	587	63.5	4.68	5.95	3	100	6.48131e+06	6.48131e+06	High
-8.72125e+18	FALSE	High	IsMasterProtein	A0A7I2V3Z3	DES=Importin subunit alpha-1 GN=KPNA2	0	7.038	10	3	3	3	399	43.5	8.87	5.1	3	100	557711	557711	High	Met-loss+Acetyl [N-Term]
-9.1463e+18	FALSE	High	IsMasterProtein	A0A8V8TPX4	DES=Nuclear pore complex protein Nup98-Nup96 GN=NUP98	0	7.019	3	4	5	4	1661	179.6	6.6	5.29	4	100	965876	965876	High
-5.0771e+18	FALSE	High	IsMasterProtein	Q9BY77	DES=Polymerase delta-interacting protein 3 GN=POLDIP3	0	6.926	8	3	3	3	421	46.1	9.99	6.6	3	100	872054	872054	High
-7.9707e+18	FALSE	High	IsMasterProtein	Q9Y230	DES=RuvB-like 2 GN=RUVBL2	0	6.904	7	3	3	3	463	51.1	5.64	2.51	3	100	3.93711e+06	3.93711e+06	High
-5.33668e+18	FALSE	High	IsMasterProtein	A0A8I5KP51	DES=arginine--tRNA ligase GN=RARS2	0	6.902	6	3	3	3	608	68.9	8.29	4.68	3	100	650906	650906	High
-5.90534e+18	FALSE	High	IsMasterProtein	B4DH29	DES=DNA-directed RNA polymerase subunit beta GN=-	0	6.876	3	3	4	3	1099	125.1	8.29	4.44	3	100	1.31047e+06	1.31047e+06	High
2.95155e+18	FALSE	High	IsMasterProtein	P31689	DES=DnaJ homolog subfamily A member 1 GN=DNAJA1	0	6.873	5	2	3	2	397	44.8	7.08	4.65	2	100	1.63438e+06	1.63438e+06	High
-3.9315e+18	FALSE	High	IsMasterProtein	P35249	DES=Replication factor C subunit 4 GN=RFC4	0	6.859	11	4	4	4	363	39.7	8.02	4.45	4	100	2.1714e+07	2.1714e+07	High
-5.58015e+18	FALSE	High	IsMasterProtein	A0A7I2V4F0	DES=ATP-dependent RNA helicase DDX1 GN=DDX1	0	6.819	4	3	3	3	734	81.7	7.33	6.44	3	100	2.09335e+06	2.09335e+06	High
-7.08803e+18	FALSE	High	IsMasterProtein	O95793	DES=Double-stranded RNA-binding protein Staufen homolog 1 GN=STAU1	0	6.739	5	3	3	3	577	63.1	9.44	5.84	3	100	869264	869264	High
-5.86629e+18	FALSE	High	IsMasterProtein	Q92616	DES=eIF-2-alpha kinase activator GCN1 GN=GCN1	0	6.734	2	4	4	4	2671	292.5	7.43	2.16	4	100	2.59462e+06	2.59462e+06	High	Met-loss+Acetyl [N-Term]
-8.26178e+18	FALSE	High	IsMasterProtein	Q53GY0	DES=Plastin 3 variant (Fragment) GN=-	0	6.609	3	2	2	2	630	70.7	5.68	4.44	2	100	391329	391329	High
-7.35409e+18	FALSE	High	IsMasterProtein	A0A0A0MRM9	DES=Nucleolar and coiled-body phosphoprotein 1 (Fragment) GN=NOLC1	0	6.605	5	4	4	4	708	74.6	9.47	4.66	4	100	3.75204e+06	3.75204e+06	High
-4.53912e+18	FALSE	High	IsMasterProtein	P50402	DES=Emerin GN=EMD	0	6.598	17	3	4	3	254	29	5.5	6.36	3	100	3.16609e+06	3.16609e+06	High
-8.41571e+18	FALSE	High	IsMasterProtein	P26196	DES=Probable ATP-dependent RNA helicase DDX6 GN=DDX6	0	6.569	11	3	4	3	483	54.4	8.66	3.98	3	100	1.87052e+06	1.87052e+06	High	Oxidation [M42]
-4.55229e+18	FALSE	High	IsMasterProtein	H3BRG4	DES=Cytochrome b-c1 complex subunit 2, mitochondrial GN=UQCRC2	0	6.532	4	1	1	1	412	44.6	9	2.3	1				High
-9.02628e+18	FALSE	High	IsMasterProtein	A0A386NG45	DES=Cellular tumor antigen p53 GN=TP53	0	6.487	9	3	5	3	393	43.6	6.65	1.84	3	100	9204418	9204418	High	Carbamidomethyl [C124]
4.72281e+18	FALSE	High	IsMasterProtein	P48047	DES=ATP synthase subunit O, mitochondrial GN=ATP5PO	0	6.435	11	2	2	2	213	23.3	9.96	6.01	2	100	717596	717596	High
-6.28165e+18	FALSE	High	IsMasterProtein	Q2TSD0	DES=Glyceraldehyde-3-phosphate dehydrogenase GN=-	0	6.425	7	2	2	2	335	36	8.46	5.26	2	100	4.78199e+06	4.78199e+06	High	Carbamidomethyl [C152; C156]
-7.00372e+18	FALSE	High	IsMasterProtein	H7C123	DES=60S ribosomal protein L10 (Fragment) GN=RPL10	0	6.421	34	3	4	3	91	10	11.81	8.61	3	100	6.60499e+06	6.60499e+06	High
-7.41398e+18	FALSE	High	IsMasterProtein	B7Z809	DES=C-1-tetrahydrofolate synthase, cytoplasmic GN=-	0	6.382	3	3	3	3	1020	110.4	8.56	6.81	3	100	444395	444395	High
-8.00827e+18	FALSE	High	IsMasterProtein	P51991	DES=Heterogeneous nuclear ribonucleoprotein A3 GN=HNRNPA3	0	6.364	12	4	6	3	378	39.6	9.01	10.49	4	100	537938	537938	High	GG [K29]
-8.10816e+18	FALSE	High	IsMasterProtein	Q96GI1	DES=TCPE protein (Fragment) GN=-	0	6.363	4	1	1	1	387	43	6.47	3.56	1				High
-5.92938e+18	FALSE	High	IsMasterProtein	B4E0S6	DES=RNA helicase GN=-	0	6.342	4	4	5	4	784	89.5	7.46	5.52	4	100	1.24686e+06	1.24686e+06	High
-6.74445e+18	FALSE	High	IsMasterProtein	S4R3V3	DES=YTH domain-containing family protein 2 (Fragment) GN=YTHDF2	0	6.317	10	2	2	2	241	24.9	4.67	3.84	2	100	515152	515152	High	Met-loss+Acetyl [N-Term]
-6.42893e+18	FALSE	High	IsMasterProtein	A8K3R2	DES=Ribosome biogenesis protein BOP1 GN=BOP1	0	6.302	3	2	3	2	746	83.5	6.13	7.32	2	100	1.364e+06	1.364e+06	High
4.06366e+18	FALSE	High	IsMasterProtein	Q6DKI1	DES=60S ribosomal protein L7-like 1 GN=RPL7L1	0	6.258	9	2	2	2	255	29.7	10.52	2.01	2	100	348296	348296	High
5.46886e+18	FALSE	High	IsMasterProtein	O60884	DES=DnaJ homolog subfamily A member 2 GN=DNAJA2	0	6.241	5	2	2	2	412	45.7	6.48	4.56	2	100	722585	722585	High	Carbamidomethyl [C143; C146]
-7.555e+18	FALSE	High	IsMasterProtein	A0A8Q3WLP2	DES=Nucleoporin p54 GN=NUP54	0	6.22	12	3	3	3	327	37.3	6.81	4.22	3	100	1.68911e+06	1.68911e+06	High
-7.90142e+18	FALSE	High	IsMasterProtein	Q6P151	DES=SNW domain-containing protein 1 (Fragment) GN=SNW1	0	6.183	7	2	2	2	319	36	9.86	4.1	2	100	7391061	7391061	High
-6.14126e+18	FALSE	High	IsMasterProtein	B2RWN5	DES=HEAT repeat-containing protein 1 GN=HEATR1	0	6.059	2	4	4	4	2144	242.1	6.55	5.09	4	100	363265	363265	High	Met-loss+Acetyl [N-Term]
-8.30028e+18	FALSE	High	IsMasterProtein	A0A0A0MRW6	DES=Nucleolar protein 6 GN=NOL6	0	5.976	2	2	2	2	1008	112.1	7.62	2.94	2	100	196493	196493	High
-7.40786e+18	FALSE	High	IsMasterProtein	H0Y8G5	DES=Heterogeneous nuclear ribonucleoprotein D0 (Fragment) GN=HNRNPD	0	5.953	8	2	2	1	260	29.6	9.16	2.37	2				High
-8.54027e+18	FALSE	High	IsMasterProtein	Q59H77	DES=T-complex protein 1 subunit gamma (Fragment) GN=-	0	5.932	4	2	2	2	577	63.5	6.43	5.06	2	100	665853	665853	High	Carbamidomethyl [C487]
-7.22856e+18	FALSE	High	IsMasterProtein	B2RMQ4	DES=Cytoskeleton associated protein 2 GN=CKAP2	0	5.927	4	2	2	2	682	76.8	9.41	0	2	100	341808	341808	High
-3.16941e+18	FALSE	High	IsMasterProtein	H7BXY3	DES=RNA helicase GN=DHX30	0	5.812	4	4	5	4	1166	130.5	8.56	6.13	4	100	1.16655e+06	1.16655e+06	High
1.29805e+17	FALSE	High	IsMasterProtein	A0A5F9ZHL1	DES=Acetyl-CoA acetyltransferase, mitochondrial GN=ACAT1	0	5.761	8	3	3	3	434	46.1	8.97	4.44	3	100	1.31961e+06	1.31961e+06	High
-8.96754e+18	FALSE	High	IsMasterProtein	A0A1U9XBE0	DES=Mediator of DNA damage checkpoint protein 1 GN=-	0	5.74	1	2	2	2	2089	226.6	5.49	3.52	2	100	369625	369625	High
-6.25237e+18	FALSE	High	IsMasterProtein	P49327	DES=Fatty acid synthase GN=FASN	0	5.606	1	4	4	4	2511	273.3	6.44	6.11	4	100	3.39639e+06	3.39639e+06	High
-8.79286e+18	FALSE	High	IsMasterProtein	A0A2R8Y6J3	DES=60S ribosomal protein L5 (Fragment) GN=RPL5	0	5.555	13	4	9	4	238	27	9.13	5.78	4	100	3.40803e+06	3.40803e+06	High	Oxidation [M162]
-3.71419e+18	FALSE	High	IsMasterProtein	D9HTE9	DES=Plasma membrane citrate carrier GN=SLC25A1	0	5.386	7	2	2	2	318	35	9.99	1.97	2	100	526365	526365	High
2.42686e+18	FALSE	High	IsMasterProtein	P22314	DES=Ubiquitin-like modifier-activating enzyme 1 GN=UBA1	0	5.383	2	2	2	2	1058	117.8	5.76	2.69	2				High
-4.5905e+18	FALSE	High	IsMasterProtein	B3KMK0	DES=Nuclear pore complex protein GN=-	0	5.368	4	2	3	2	593	69.2	5.43	4.24	2	100	1.94308e+06	1.94308e+06	High
-8.62744e+18	FALSE	High	IsMasterProtein	D3DQ69	DES=SERPINE1 mRNA binding protein 1, isoform CRA_c GN=SERBP1	0	5.367	4	3	4	3	450	49.1	9.33	3.95	3	100	1.15853e+06	1.15853e+06	High
-8.19874e+18	FALSE	High	IsMasterProtein	Q7Z2W4	DES=Zinc finger CCCH-type antiviral protein 1 GN=ZC3HAV1	0	5.285	2	1	1	1	902	101.4	8.4	2.99	1	100	485846	485846	High
7.34004e+18	FALSE	High	IsMasterProtein	Q9Y5B9	DES=FACT complex subunit SPT16 GN=SUPT16H	0	5.234	3	3	3	3	1047	119.8	5.66	5.16	3	100	1.11681e+06	1.11681e+06	High	Carbamidomethyl [C574]; Met-loss+Acetyl [N-Term]
-1.24955e+18	FALSE	High	IsMasterProtein	A0A0C4DG31	DES=RNA exonuclease 4 (Fragment) GN=REXO4	0	5.192	6	1	2	1	233	26.5	10.64	3.09	1	100	287701	287701	High
6.53455e+18	FALSE	High	IsMasterProtein	Q09028	DES=Histone-binding protein RBBP4 GN=RBBP4	0	5.152	6	2	2	2	425	47.6	4.89	4.41	2	100	457043	457043	High	Met-loss+Acetyl [N-Term]
3.2711e+18	FALSE	High	IsMasterProtein	Q9H9B4	DES=Sideroflexin-1 GN=SFXN1	0	5.139	6	2	2	2	322	35.6	9.07	2.42	2	100	186406	186406	High
-4.04589e+18	FALSE	High	IsMasterProtein	Q1RMG2	DES=Adenosylhomocysteinase GN=AHCY	0	5.1	7	2	2	2	306	33.8	6.61	4.59	2	100	685669	685669	High
-9.03358e+18	FALSE	High	IsMasterProtein	Q99729	DES=Heterogeneous nuclear ribonucleoprotein A/B GN=HNRNPAB	0	5.092	4	1	1	1	332	36.2	8.21	2.36	1				High
-4.7511e+18	FALSE	High	IsMasterProtein	B4DP88	DES=Serine hydroxymethyltransferase GN=-	0	5.079	6	3	5	3	435	48.4	9.26	8.81	3	100	948889	948889	High
-5.1725e+18	FALSE	High	IsMasterProtein	H0YAF8	DES=Receptor of-activated protein C kinase 1 (Fragment) GN=RACK1	0	5.025	15	3	3	3	198	22	6.33	1.93	3	100	660498	660498	High	Carbamidomethyl [C56]
-6.34101e+18	FALSE	High	IsMasterProtein	A0A8I5KU01	DES=E3 ubiquitin-protein ligase GN=HECTD1	0	5.018	2	4	4	4	2247	251.2	5.34	3.49	4	100	1.34352e+06	1.34352e+06	High
-7.92169e+18	FALSE	High	IsMasterProtein	B4DRH6	DES=enoyl-CoA hydratase GN=-	0	5.003	3	2	4	2	717	78.3	8.92	2.18	2	100	1.53415e+06	1.53415e+06	High
-8.62368e+18	FALSE	High	IsMasterProtein	P07305	DES=Histone H1.0 GN=H1-0	0	4.996	11	2	2	2	194	20.9	10.84	4.55	2	100	1.15311e+06	1.15311e+06	High	Met-loss+Acetyl [N-Term]
-8.23982e+17	FALSE	High	IsMasterProtein	P46013	DES=Proliferation marker protein Ki-67 GN=MKI67	0	4.967	1	3	4	3	3256	358.5	9.45	1.62	3	100	1.52744e+06	1.52744e+06	High
-8.62096e+18	FALSE	High	IsMasterProtein	A0A024R7F7	DES=Transportin 2 (Importin 3, karyopherin beta 2b), isoform CRA_b GN=TNPO2	0	4.909	2	2	2	2	887	100.3	4.98	2.86	2	100	964283	964283	High
-3.20392e+17	FALSE	High	IsMasterProtein	Q9BXS6	DES=Nucleolar and spindle-associated protein 1 GN=NUSAP1	0	4.864	5	2	3	2	441	49.4	9.91	5.09	2	100	298698	298698	High
-6.30849e+18	FALSE	High	IsMasterProtein	A0A087X270	DES=Replication factor C subunit 3 (Fragment) GN=RFC3	0	4.828	14	1	1	1	103	11.9	5.92	2.19	1				High
-2.44943e+18	FALSE	High	IsMasterProtein	Q9H6F5	DES=Coiled-coil domain-containing protein 86 GN=CCDC86	0	4.808	6	2	3	2	360	40.2	10.33	6.52	2				High
-8.85358e+18	FALSE	High	IsMasterProtein	A0A8Q3WLD1	DES=H/ACA ribonucleoprotein complex subunit DKC1 GN=DKC1	0	4.79	5	2	3	2	485	54.3	9.48	4.24	2	100	1.5399e+06	1.5399e+06	High
5.42216e+18	FALSE	High	IsMasterProtein	Q86U42	DES=Polyadenylate-binding protein 2 GN=PABPN1	0	4.783	6	1	1	1	306	32.7	5.06	3.16	1	100	526804	526804	High	Met-loss+Acetyl [N-Term]
-8.00779e+18	FALSE	High	IsMasterProtein	A0A804HL40	DES=Leucine-rich PPR motif-containing protein, mitochondrial GN=LRPPRC	0	4.781	2	3	3	3	1393	157.7	6.18	1.62	3	100	1.44834e+06	1.44834e+06	High
4.44927e+18	FALSE	High	IsMasterProtein	A0A024R277	DES=Serine palmitoyltransferase, long chain base subunit 1, isoform CRA_a GN=SPTLC1	0	4.73	5	2	2	2	473	52.7	6.01	2.05	2	100	104377	104377	High	Carbamidomethyl [C133]
-3.8259e+18	FALSE	High	IsMasterProtein	B5MDF5	DES=GTP-binding nuclear protein Ran GN=RAN	0	4.706	14	3	4	3	233	26.2	7.01	8.72	3	100	3.36623e+06	3.36623e+06	High	Met-loss+Acetyl [N-Term]
-1.32387e+18	FALSE	High	IsMasterProtein	Q53HL2	DES=Borealin GN=CDCA8	0	4.578	8	2	2	2	280	31.3	9.86	4.27	2	100	627153	627153	High
-1.11247e+18	FALSE	High	IsMasterProtein	A0A024R326	DES=60S ribosomal protein L29 GN=RPL29	0	4.501	15	2	3	2	157	17.5	11.66	6.72	2	100	1.79136e+06	1.79136e+06	High
-3.95957e+18	FALSE	High	IsMasterProtein	P17987	DES=T-complex protein 1 subunit alpha GN=TCP1	0	4.458	5	3	4	3	556	60.3	6.11	4.77	3	100	457833	457833	High
4.05846e+18	FALSE	High	IsMasterProtein	Q06830	DES=Peroxiredoxin-1 GN=PRDX1	0	4.416	13	3	3	3	199	22.1	8.13	3.59	3	100	2.69805e+06	2.69805e+06	High
-3.76659e+18	FALSE	High	IsMasterProtein	B4DX78	DES=RNA helicase GN=-	0	4.369	4	2	2	2	470	53.7	5.9	1.85	2	100	2000090	2000090	High
-3.78043e+18	FALSE	High	IsMasterProtein	A0A7I2V535	DES=Non-POU domain-containing octamer-binding protein GN=NONO	0	4.355	5	2	2	2	501	57.6	9.33	2.4	2	100	2.43764e+06	2.43764e+06	High
-3.08185e+18	FALSE	High	IsMasterProtein	Q9Y2P8	DES=RNA 3'-terminal phosphate cyclase-like protein GN=RCL1	0	4.351	5	2	3	2	373	40.8	9.26	4.45	2	100	426312	426312	High
-4.68234e+18	FALSE	High	IsMasterProtein	O43818	DES=U3 small nucleolar RNA-interacting protein 2 GN=RRP9	0	4.329	4	2	3	2	475	51.8	7.85	5.51	2	100	844125	844125	High
-7.61711e+18	FALSE	High	IsMasterProtein	C9JF17	DES=Apolipoprotein D (Fragment) GN=APOD	0	4.275	9	2	2	2	215	24.1	5.6	4.63	2	100	5.81817e+06	5.81817e+06	High
-3.08134e+18	FALSE	High	IsMasterProtein	D3DP78	DES=Aspartate--tRNA ligase, cytoplasmic GN=DARS	0	4.244	4	2	2	2	468	53.4	6.54	0	2	100	1.53425e+06	1.53425e+06	High
-9.19362e+18	FALSE	High	IsMasterProtein	A4D0U5	DES=Testin GN=TES	0	4.233	6	2	3	2	421	48	7.68	7.41	2	100	1.25698e+06	1.25698e+06	High	Oxidation [M92]
-7.87601e+18	FALSE	High	IsMasterProtein	Q53HB9	DES=RNA helicase (Fragment) GN=-	0	4.231	5	3	3	3	547	61.5	9.26	6.41	3	100	1.53082e+07	1.53082e+07	High
-7.70524e+18	FALSE	High	IsMasterProtein	A0A024R2L6	DES=40S ribosomal protein SA GN=RPSA	0	4.229	4	1	1	1	295	32.8	4.87	3.48	1	100	2.07262e+06	2.07262e+06	High
-8.27738e+18	FALSE	High	IsMasterProtein	A0A384MR33	DES=Structural maintenance of chromosomes protein GN=SMC1L1	0	4.215	3	3	3	3	1233	143.1	7.64	4.05	3	100	1.26453e+06	1.26453e+06	High
-7.27081e+18	FALSE	High	IsMasterProtein	A8K3H8	DES=cDNA FLJ77680, highly similar to Homo sapiens protein phosphatase 2 (formerly 2A), regulatory subunit A (PR 65), alpha isoform (PPP2R1A), mRNA GN=-	0	4.183	3	2	3	2	589	65.3	5.11	3.63	2	100	3.11454e+06	3.11454e+06	High
-8.60054e+17	FALSE	High	IsMasterProtein	X6R700	DES=Chromatin target of PRMT1 protein GN=CHTOP	0	4.18	6	1	2	1	223	23.6	12.26	5.23	1	100	690068	690068	High	Oxidation [M16]
-8.49865e+18	FALSE	High	IsMasterProtein	A8KA19	DES=Exportin-T GN=-	0	4.128	2	2	2	2	962	109.8	5.39	1.8	2				High
-8.99005e+18	FALSE	High	IsMasterProtein	Q53G61	DES=Small nuclear ribonucleoprotein polypeptide A' variant (Fragment) GN=-	0	4.113	5	1	1	1	255	28.4	8.62	0	1				High
-5.97831e+18	FALSE	High	IsMasterProtein	H7C4C8	DES=T-complex protein 1 subunit theta (Fragment) GN=CCT8	0	4.104	5	1	1	1	323	35.5	5.96	2.5	1	100	647804	647804	High
-4.669e+18	FALSE	High	IsMasterProtein	P06493	DES=Cyclin-dependent kinase 1 GN=CDK1	0	4.103	10	3	3	3	297	34.1	8.4	5.36	3	100	1.31723e+06	1.31723e+06	High
4.19831e+18	FALSE	High	IsMasterProtein	Q9Y3F4	DES=Serine-threonine kinase receptor-associated protein GN=STRAP	0	4.099	5	2	2	2	350	38.4	5.12	1.73	2	100	1.22498e+06	1.22498e+06	High
-8.11971e+18	FALSE	High	IsMasterProtein	Q5H909	DES=Melanoma-associated antigen D2 GN=MAGED2	0	4.097	6	3	3	3	588	63.1	9.35	1.77	3	100	849420	849420	High	Met-loss+Acetyl [N-Term]
5.62361e+17	FALSE	High	IsMasterProtein	O00425	DES=Insulin-like growth factor 2 mRNA-binding protein 3 GN=IGF2BP3	0	4.096	4	2	2	1	579	63.7	8.87	4.31	2				High
-6.81902e+18	FALSE	High	IsMasterProtein	B4DNN3	DES=glutamine--tRNA ligase GN=-	0	4.095	3	2	2	2	725	82.2	7.78	3.8	2	100	2.1987e+06	2.1987e+06	High
-8.08543e+18	FALSE	High	IsMasterProtein	Q9BTI9	DES=Nucleophosmin (Fragment) GN=NPM1	0	3.948	10	3	3	3	228	25	4.86	6.24	3	100	1.36082e+07	1.36082e+07	High
-8.78844e+18	FALSE	High	IsMasterProtein	Q92621	DES=Nuclear pore complex protein Nup205 GN=NUP205	0	3.897	1	2	2	2	2012	227.8	6.19	0	2	100	883391	883391	High
1.1322e+18	FALSE	High	IsMasterProtein	A0A087WT20	DES=DDB1- and CUL4-associated factor 13 GN=DCAF13	0	3.882	3	2	3	2	597	67.5	9.29	1.85	2	100	337454	337454	High
-7.94641e+18	FALSE	High	IsMasterProtein	A0A024RDB2	DES=Ras-GTPase activating protein SH3 domain-binding protein 2, isoform CRA_b GN=G3BP2	0	3.841	3	1	2	1	449	50.8	5.38	3.06	1	100	423278	423278	High
-4.39524e+18	FALSE	High	IsMasterProtein	Q549U1	DES=Putative MAPK activating protein GN=HSU53209	0	3.836	5	1	1	1	282	32.7	11.27	2.75	1				High
-8.638e+18	FALSE	High	IsMasterProtein	A0A024RCA6	DES=Solute carrier family 25 (Mitochondrial carrier: glutamate), member 22, isoform CRA_a GN=SLC25A22	0	3.765	8	2	2	2	249	26.6	9.44	4.49	2	100	693107	693107	High
-2.0396e+18	FALSE	High	IsMasterProtein	P12273	DES=Prolactin-inducible protein GN=PIP	0	3.728	8	1	1	1	146	16.6	8.05	2.88	1				High
-6.21546e+16	FALSE	High	IsMasterProtein	Q9NRG9	DES=Aladin GN=AAAS	0	3.65	2	1	1	1	546	59.5	7.5	1.69	1				High
-3.16701e+18	FALSE	High	IsMasterProtein	A0A7I2YQA0	DES=Eukaryotic translation initiation factor 3 subunit F GN=EIF3F	0	3.561	5	1	1	1	218	22.4	6.11	0	1	100	362631	362631	High
4.12842e+18	FALSE	High	IsMasterProtein	P11177	DES=Pyruvate dehydrogenase E1 component subunit beta, mitochondrial GN=PDHB	0	3.549	3	1	1	1	359	39.2	6.65	2.41	1				High
-2.32056e+18	FALSE	High	IsMasterProtein	Q5RKV6	DES=Exosome complex component MTR3 GN=EXOSC6	0	3.537	6	1	1	1	272	28.2	6.28	0	1	100	707630	707630	High
-6.10082e+18	FALSE	High	IsMasterProtein	Q5QNW6	DES=Histone H2B type 2-F GN=H2BC18	0	3.531	8	2	4	2	126	13.9	10.32	1.96	2	100	1.02221e+06	1.02221e+06	High
-8.68561e+18	FALSE	High	IsMasterProtein	Q9H072	DES=Uncharacterized protein DKFZp586J151 GN=DKFZp586J151	0	3.453	2	1	1	1	533	58.1	8.62	2.38	1				High
-8.78858e+18	FALSE	High	IsMasterProtein	B4DRA0	DES=cDNA FLJ58459, highly similar to RNA-binding region-containing protein 2 GN=-	0	3.435	5	2	2	2	502	56.4	10.02	2.44	2	100	1051857	1051857	High
-2.77699e+18	FALSE	High	IsMasterProtein	Q9BVJ6	DES=U3 small nucleolar RNA-associated protein 14 homolog A GN=UTP14A	0	3.427	3	2	2	2	771	87.9	7.87	1.91	2	100	901142	901142	High
-5.47671e+18	FALSE	High	IsMasterProtein	A8K4T9	DES=cDNA FLJ77421, highly similar to Homo sapiens autoantigen p542 mRNA GN=-	0	3.426	6	2	2	2	291	30.4	9.47	4.16	2	100	715484	715484	High
-5.65684e+18	FALSE	High	IsMasterProtein	A0A087WUI8	DES=Mannose-1-phosphate guanyltransferase alpha GN=GMPPA	0	3.423	4	1	2	1	399	43.6	7.17	1.73	1				High
-8.21591e+18	FALSE	High	IsMasterProtein	P27816	DES=Microtubule-associated protein 4 GN=MAP4	0	3.407	1	1	1	1	1152	120.9	5.43	1.94	1	100	79818.2	79818.2	High
-5.15964e+18	FALSE	High	IsMasterProtein	A8K651	DES=Complement component 1 Q subcomponent-binding protein, mitochondrial GN=-	0	3.381	5	1	1	1	282	31.4	4.84	0	1	100	455215	455215	High
-9.08255e+18	FALSE	High	IsMasterProtein	Q16777	DES=Histone H2A type 2-C GN=H2AC20	0	3.378	20	2	3	2	129	14	10.9	3.9	2	100	8812219	8812219	High
1.6743e+18	FALSE	High	IsMasterProtein	Q68CQ4	DES=U3 small nucleolar RNA-associated protein 25 homolog GN=UTP25	0	3.32	2	2	3	2	756	87	5.88	5.43	2	100	1.6104e+06	1.6104e+06	High
-7.30396e+18	FALSE	High	IsMasterProtein	P49792	DES=E3 SUMO-protein ligase RanBP2 GN=RANBP2	0	3.273	1	2	2	2	3224	358	6.2	1.66	2	100	1.23655e+06	1.23655e+06	High	Oxidation [M1314]
-8.84154e+18	FALSE	High	IsMasterProtein	D1MGQ2	DES=Alpha-1-globin GN=HBA2	0	3.267	17	2	3	2	142	15.2	8.68	7.25	2	100	1.51461e+06	1.51461e+06	High
-8.47011e+18	FALSE	High	IsMasterProtein	A0A590UK80	DES=Serine/arginine-rich splicing factor 6 (Fragment) GN=-	0	3.245	1	2	2	2	1090	121	6.84	0	2	100	1.48722e+06	1.48722e+06	High
-8.10266e+18	FALSE	High	IsMasterProtein	B4DP15	DES=cDNA FLJ51014, highly similar to WD repeat protein 46 GN=-	0	3.243	3	2	2	2	556	61.7	9.29	4.12	2	100	1.7738e+06	1.7738e+06	High
-7.87104e+18	FALSE	High	IsMasterProtein	Q8TD58	DES=Prothrombin (Fragment) GN=F2	0	3.228	19	1	2	1	47	5.7	8.84	3.04	1				High
-6.26441e+18	FALSE	High	IsMasterProtein	A8MU27	DES=Small ubiquitin-related modifier 3 GN=SUMO3	0	3.209	8	1	1	1	147	16.9	9.67	2.43	1	100	3076076	3076076	High
-5.30413e+18	FALSE	High	IsMasterProtein	Q16629	DES=Serine/arginine-rich splicing factor 7 GN=SRSF7	0	3.199	5	1	1	1	238	27.4	11.82	1.87	1	100	1.31538e+06	1.31538e+06	High
-2.40886e+18	FALSE	High	IsMasterProtein	H0YJQ1	DES=Neuroguidin GN=NGDN	0	3.198	4	1	1	1	316	35.8	9.09	2.92	1	100	572375	572375	High
-2.0644e+18	FALSE	High	IsMasterProtein	Q15061	DES=WD repeat-containing protein 43 GN=WDR43	0	3.177	5	2	3	2	677	74.8	5.57	3.86	2	100	910549	910549	High
-8.62696e+18	FALSE	High	IsMasterProtein	G9K389	DES=YWHAE/FAM22B fusion protein (Fragment) GN=YWHAE/FAM22B	0	3.149	5	2	2	1	384	41.3	4.97	1.95	2	100	809152	809152	High
5.16768e+18	FALSE	High	IsMasterProtein	Q96EV2	DES=RNA-binding protein 33 GN=RBM33	0	3.142	2	2	2	2	1170	129.9	6.93	0	2	100	211027	211027	High
-8.76061e+18	FALSE	High	IsMasterProtein	P35251	DES=Replication factor C subunit 1 GN=RFC1	0	3.028	2	2	2	2	1148	128.2	9.36	3.67	2				High
-8.22167e+18	FALSE	High	IsMasterProtein	H0YKD0	DES=Isocitrate dehydrogenase [NAD] subunit alpha, mitochondrial (Fragment) GN=IDH3A	0	2.989	17	2	2	2	109	12.1	8.12	3.9	2	100	560648	560648	High
-6.74818e+18	FALSE	High	IsMasterProtein	B3KM65	DES=RNA helicase GN=-	0	2.987	3	1	1	1	413	46.1	9.67	3.19	1	100	390465	390465	High
-5.23493e+18	FALSE	High	IsMasterProtein	A0A024RAS3	DES=RNA helicase GN=hCG_27698	0	2.986	2	1	1	1	455	50.6	9.1	3.08	1	100	311491	311491	High
-6.42874e+17	FALSE	High	IsMasterProtein	Q6ZMY0	DES=cDNA FLJ16598 fis, clone TESTI4006473, weakly similar to ATP-dependent RNA helicase A GN=-	0	2.981	1	1	2	1	1340	150.9	8.22	0	1	100	2.61345e+07	2.61345e+07	High
-5.79809e+18	FALSE	High	IsMasterProtein	Q86YZ3	DES=Hornerin GN=HRNR	0	2.977	1	1	1	1	2850	282.2	10.04	0	1				High
-2.90199e+18	FALSE	High	IsMasterProtein	B2RNR6	DES=Zinc finger RNA binding protein GN=ZFR	0	2.967	1	2	2	2	1074	116.9	9.04	2.04	2	100	861077	861077	High
5.4032e+18	FALSE	High	IsMasterProtein	Q14692	DES=Ribosome biogenesis protein BMS1 homolog GN=BMS1	0	2.963	1	2	2	2	1282	145.7	6.44	2.19	2	100	281532	281532	High
5.03901e+18	FALSE	High	IsMasterProtein	Q15397	DES=Pumilio homolog 3 GN=PUM3	0	2.946	3	2	4	2	648	73.5	9.64	7.04	2	100	1.04959e+06	1.04959e+06	High
-6.82402e+18	FALSE	High	IsMasterProtein	A0A7I2YQN2	DES=Heterogeneous nuclear ribonucleoprotein Q GN=SYNCRIP	0	2.945	3	2	2	1	561	62.5	7.56	2.05	2	100	689286	689286	High
-8.3071e+18	FALSE	High	IsMasterProtein	B2RE88	DES=Phosphate carrier protein, mitochondrial GN=-	0	2.944	5	2	3	2	361	39.9	9.36	0	2	100	3574431	3574431	High
-5.02186e+18	FALSE	High	IsMasterProtein	Q96GD4	DES=Aurora kinase B GN=AURKB	0	2.942	4	1	1	1	344	39.3	9.29	2.45	1				High
-2.54176e+18	FALSE	High	IsMasterProtein	B2R7B5	DES=cDNA, FLJ93365, highly similar to Homo sapiens KH domain containing, RNA binding, signal transduction associated 1 (KHDRBS1), mRNA GN=-	0	2.915	5	2	3	2	443	48.2	8.66	0	2	100	1.55955e+06	1.55955e+06	High	Oxidation [M21]
-4.68358e+18	FALSE	High	IsMasterProtein	Q96MZ5	DES=cDNA FLJ31657 fis, clone NT2RI2004304, moderately similar to Homo sapiens NY-REN-2 antigen mRNA GN=-	0	2.904	2	1	1	1	543	59	9.09	1.92	1				High	Met-loss+Acetyl [N-Term]
-2.35019e+18	FALSE	High	IsMasterProtein	Q8TDD1	DES=ATP-dependent RNA helicase DDX54 GN=DDX54	0	2.863	2	2	2	2	881	98.5	10.02	3.66	2	100	531895	531895	High
4.87467e+18	FALSE	High	IsMasterProtein	Q6P2Q9	DES=Pre-mRNA-processing-splicing factor 8 GN=PRPF8	0	2.862	1	2	2	2	2335	273.4	8.84	2.02	2	100	522224	522224	High
-1.6258e+18	FALSE	High	IsMasterProtein	Q15269	DES=Periodic tryptophan protein 2 homolog GN=PWP2	0	2.815	1	1	1	1	919	102.4	6.15	2.91	1				High
-5.79773e+18	FALSE	High	IsMasterProtein	Q15050	DES=Ribosome biogenesis regulatory protein homolog GN=RRS1	0	2.808	4	2	3	2	365	41.2	10.7	2.02	2	100	3.71304e+06	3.71304e+06	High
-1.16693e+18	FALSE	High	IsMasterProtein	Q1HBJ4	DES=Mitogen-activated protein kinase GN=MAPK1	0	2.807	4	1	1	1	360	41.4	6.98	2.04	1	100	1.45937e+06	1.45937e+06	High	Oxidation [M13]; Met-loss+Acetyl [N-Term]
2.08144e+17	FALSE	High	IsMasterProtein	Q8NFH5	DES=Nucleoporin NUP35 GN=NUP35	0	2.804	4	1	1	1	326	34.8	9.09	1.96	1	100	549953	549953	High
1.74559e+18	FALSE	High	IsMasterProtein	Q9NQZ2	DES=Something about silencing protein 10 GN=UTP3	0	2.771	2	1	2	1	479	54.5	5.62	6.14	1				High
-8.0678e+18	FALSE	High	IsMasterProtein	H3BNI9	DES=Casein kinase II subunit alpha' GN=CSNK2A2	0	2.767	3	1	2	1	299	35.4	7.21	1.96	1	100	719484	719484	High
-8.01291e+18	FALSE	High	IsMasterProtein	Q99832	DES=T-complex protein 1 subunit eta GN=CCT7	0	2.759	3	2	2	2	543	59.3	7.65	1.66	2	100	487474	487474	High	Carbamidomethyl [C370]
-2.7608e+18	FALSE	High	IsMasterProtein	Q6I9T7	DES=CBX5 protein GN=CBX5	0	2.754	6	1	2	1	191	22.2	6.18	4.53	1	100	631815	631815	High
-4.30749e+18	FALSE	High	IsMasterProtein	P32322	DES=Pyrroline-5-carboxylate reductase 1, mitochondrial GN=PYCR1	0	2.745	3	1	1	1	319	33.3	7.61	0	1				High
-8.3376e+18	FALSE	High	IsMasterProtein	O00159	DES=Unconventional myosin-Ic GN=MYO1C	0	2.743	2	2	2	2	1063	121.6	9.41	0	2	100	531691	531691	High
-4.05653e+18	FALSE	High	IsMasterProtein	Q14690	DES=Protein RRP5 homolog GN=PDCD11	0	2.739	1	1	1	1	1871	208.6	8.87	1.74	1	100	706946	706946	High
7.1854e+18	FALSE	High	IsMasterProtein	Q13601	DES=KRR1 small subunit processome component homolog GN=KRR1	0	2.736	5	2	2	2	381	43.6	9.77	0	2	100	687670	687670	High	Met-loss+Acetyl [N-Term]
-7.21064e+18	FALSE	High	IsMasterProtein	A8KA74	DES=cDNA FLJ76065 GN=-	0	2.719	2	2	2	2	857	97.6	7.69	1.63	2	100	1.31854e+06	1.31854e+06	High
-8.54963e+18	FALSE	High	IsMasterProtein	B4DM21	DES=cDNA FLJ58021, highly similar to Fragile X mental retardation syndrome-related protein 1 GN=-	0	2.714	3	2	2	2	490	55.1	7.72	1.63	2	100	702670	702670	High
4.18273e+18	FALSE	High	IsMasterProtein	B4DTA2	DES=cDNA FLJ60148, highly similar to Homo sapiens heterogeneous nuclear ribonucleoprotein D-like (HNRPDL), transcript variant 2, mRNA GN=-	0	2.711	6	2	2	1	271	30.2	8.72	0	2				High
-5.58028e+18	FALSE	High	IsMasterProtein	Q7Z7K6	DES=Centromere protein V GN=CENPV	0	2.683	5	1	1	1	275	29.9	9.73	2.6	1				High
-9.14226e+18	FALSE	High	IsMasterProtein	B4DEB0	DES=cDNA FLJ56054, highly similar to 26S proteasome non-ATPase regulatory subunit 3 GN=-	0	2.682	4	2	2	2	509	58.5	7.68	1.7	2	100	688629	688629	High
-4.60187e+18	FALSE	High	IsMasterProtein	S4R3G0	DES=Serine/arginine-rich-splicing factor 9 GN=SRSF9	0	2.67	17	2	2	2	119	13.8	8.13	1.71	2	100	1.00481e+06	1.00481e+06	High
-8.21087e+18	FALSE	High	IsMasterProtein	Q0QEL2	DES=Citrate synthase (Fragment) GN=CS	0	2.664	5	1	1	1	224	24.9	6.86	1.74	1				High
-7.4895e+18	FALSE	High	IsMasterProtein	A0A075BRJ5	DES=Methyl CpG binding protein 2 (Fragment) GN=MECP2	0	2.662	21	1	1	1	67	7.2	8.18	0	1				High
1.85281e+18	FALSE	High	IsMasterProtein	P28070	DES=Proteasome subunit beta type-4 GN=PSMB4	0	2.657	7	2	2	2	264	29.2	5.97	0	2	100	3.24309e+06	3.24309e+06	High
-7.02581e+18	FALSE	High	IsMasterProtein	Q5VXN0	DES=Ribosome production factor 2 homolog (Fragment) GN=RPF2	0	2.653	8	2	3	2	214	24.6	9.55	2.23	2	100	1.25712e+06	1.25712e+06	High
-2.47328e+18	FALSE	High	IsMasterProtein	Q5SRE5	DES=Nucleoporin NUP188 GN=NUP188	0	2.644	1	1	1	1	1749	195.9	6.73	2.63	1	100	329832	329832	High
1.87529e+18	FALSE	High	IsMasterProtein	A8K201	DES=RRP15-like protein GN=-	0	2.643	5	1	2	1	259	28.9	5.38	0	1	100	226426	226426	High
-8.75298e+18	FALSE	High	IsMasterProtein	A0A6Q8PHK9	DES=Ribose-phosphate pyrophosphokinase 1 GN=PRPS1	0	2.618	11	1	1	1	121	13.1	7.77	0	1	100	704589	704589	High
-8.02255e+18	FALSE	High	IsMasterProtein	B3KPD3	DES=cDNA FLJ31633 fis, clone NT2RI2003407, highly similar to Inner centromere protein (Fragment) GN=-	0	2.617	2	2	4	2	752	86.7	9.52	1.62	2	100	312748	312748	High
-9.1931e+18	FALSE	High	IsMasterProtein	B4DSK8	DES=cDNA FLJ53515, highly similar to Pogo transposable element with ZNF domain GN=-	0	2.591	1	1	1	1	772	86	7.24	1.94	1	100	698437	698437	High
4.88947e+18	FALSE	High	IsMasterProtein	Q7Z3K9	DES=Uncharacterized protein DKFZp781L0540 (Fragment) GN=DKFZp781L0540	0	2.588	2	2	2	2	799	90	5.64	3.93	2	100	477105	477105	High
2.70115e+18	FALSE	High	IsMasterProtein	B3KY97	DES=cDNA FLJ16235 fis, clone FEBRA2028516 GN=-	0	2.582	2	2	2	2	1015	113	8.59	0	2	100	1.02436e+06	1.02436e+06	High
-1.10256e+18	FALSE	High	IsMasterProtein	E7ERK9	DES=Translation initiation factor eIF-2B subunit delta GN=EIF2B4	0	2.551	5	2	2	2	544	59.7	9.42	3.23	2	100	425130	425130	High
-5.63728e+18	FALSE	High	IsMasterProtein	B4DET5	DES=cDNA FLJ59484, highly similar to Nuclear envelope pore membrane protein POM 121 GN=-	0	2.545	1	1	1	1	859	85.2	9.85	1.88	1	100	396746	396746	High
-4.56755e+18	FALSE	High	IsMasterProtein	P21333	DES=Filamin-A GN=FLNA	0	2.537	1	2	2	2	2647	280.6	6.06	1.6	2	100	1.41608e+06	1.41608e+06	High
-6.31979e+18	FALSE	High	IsMasterProtein	B4DY72	DES=cDNA FLJ52360, highly similar to Heat-shock protein 105 kDa GN=-	0	2.519	1	1	1	1	677	77.1	5.1	0	1	100	760229	760229	High
-7.74491e+18	FALSE	High	IsMasterProtein	A0A3S8NFS6	DES=ATIII-T1 GN=-	0	2.517	2	1	1	1	414	47.1	6.04	1.98	1	100	2.56453e+06	2.56453e+06	High
-2.43873e+18	FALSE	High	IsMasterProtein	Q8WTT2	DES=Nucleolar complex protein 3 homolog GN=NOC3L	0	2.512	1	1	1	1	800	92.5	9.17	2.13	1	100	597209	597209	High
-8.84048e+18	FALSE	High	IsMasterProtein	Q9NVI1	DES=Fanconi anemia group I protein GN=FANCI	0	2.499	1	1	1	1	1328	149.2	6.74	0	1	100	131480	131480	High
-5.99885e+18	FALSE	High	IsMasterProtein	Q9BXL6	DES=Caspase recruitment domain-containing protein 14 GN=CARD14	0	2.495	1	1	1	1	1004	113.2	5.92	2.47	1	100	5965313	5965313	High
-8.26484e+18	FALSE	High	IsMasterProtein	F6X9W3	DES=Large proline-rich protein BAG6 (Fragment) GN=BAG6	0	2.463	7	2	2	2	259	27.6	5.12	0	2	100	7.94015e+06	7.94015e+06	High
-5.77762e+18	FALSE	High	IsMasterProtein	Q15182	DES=Small nuclear ribonucleoprotein-associated protein GN=SNRPB	0	2.447	3	1	1	1	285	29.7	10.07	2.17	1				High
3.70533e+18	FALSE	High	IsMasterProtein	Q12788	DES=Transducin beta-like protein 3 GN=TBL3	0	2.416	3	2	2	2	808	89	6.9	0	2	100	1.11205e+07	1.11205e+07	High	Met-loss+Acetyl [N-Term]
-6.9979e+18	FALSE	High	IsMasterProtein	Q53FV0	DES=Prohibitin (Fragment) GN=-	0	2.415	4	1	1	1	272	29.8	6.39	0	1				High
7.9065e+18	FALSE	High	IsMasterProtein	Q7Z5L9	DES=Interferon regulatory factor 2-binding protein 2 GN=IRF2BP2	0	2.409	3	1	1	1	587	61	8.69	2.08	1				High
-6.97394e+18	FALSE	High	IsMasterProtein	P56192	DES=Methionine--tRNA ligase, cytoplasmic GN=MARS1	0	2.409	2	2	2	2	900	101.1	6.16	1.78	2	100	376672	376672	High
-8.60255e+18	FALSE	High	IsMasterProtein	Q53FS6	DES=TNF receptor-associated protein 1 variant (Fragment) GN=-	0	2.376	2	1	1	1	704	80	8.03	2.02	1	100	553557	553557	High
-7.51786e+18	FALSE	High	IsMasterProtein	C9JH72	DES=Replication factor C subunit 5 (Fragment) GN=RFC5	0	2.348	10	1	1	1	104	11.7	8.69	2.76	1	100	519466	519466	High
-6.51917e+18	FALSE	High	IsMasterProtein	A0A024QZW7	DES=Nucleoporin 153kDa, isoform CRA_a GN=NUP153	0	2.34	2	2	2	2	1475	153.9	8.73	0	2	100	317882	317882	High
-1.31171e+18	FALSE	High	IsMasterProtein	E5RJ09	DES=Erlin (Fragment) GN=ERLIN2	0	2.334	12	2	2	2	197	22.3	5.62	3.7	2	100	289359	289359	High
6.70813e+18	FALSE	High	IsMasterProtein	B4DRY7	DES=cDNA FLJ51286, highly similar to WD repeat protein 12 GN=-	0	2.33	4	1	2	1	261	29.1	6.44	0	1	100	385804	385804	High
-3.28924e+18	FALSE	High	IsMasterProtein	F8WBJ6	DES=RNA-binding protein PNO1 GN=PNO1	0	2.32	12	1	1	1	136	15.2	9.82	1.87	1	100	103174	103174	High
-8.48269e+18	FALSE	High	IsMasterProtein	A0A6Q8PHP3	DES=alanine--tRNA ligase GN=AARS1	0	2.288	2	1	1	1	535	60.2	5.64	1.86	1	100	587058	587058	High
-3.77387e+18	FALSE	High	IsMasterProtein	I3L2C6	DES=Mitochondrial Rho GTPase 2 (Fragment) GN=RHOT2	0	2.283	4	1	1	1	214	23.7	4.98	2.3	1				High
-3.42876e+18	FALSE	High	IsMasterProtein	B5MCF9	DES=Pescadillo homolog GN=PES1	0	2.282	3	2	2	2	571	66	7.5	0	2	100	780813	780813	High
-7.29035e+18	FALSE	High	IsMasterProtein	E5KSX8	DES=Mitochondrial transcription factor A GN=-	0	2.282	5	1	1	1	246	29.1	9.72	2.46	1				High
4.87922e+18	FALSE	High	IsMasterProtein	P81605	DES=Dermcidin GN=DCD	0	2.222	10	1	2	1	110	11.3	6.54	4.88	1	100	1.7962e+06	1.7962e+06	High
3.00271e+18	FALSE	High	IsMasterProtein	P78371	DES=T-complex protein 1 subunit beta GN=CCT2	0	2.208	4	2	2	2	535	57.5	6.46	1.98	2	100	323654	323654	High
-4.46891e+18	FALSE	High	IsMasterProtein	Q15020	DES=Squamous cell carcinoma antigen recognized by T-cells 3 GN=SART3	0	2.208	1	1	1	1	963	109.9	5.57	1.66	1	100	890055	890055	High
6.31707e+18	FALSE	High	IsMasterProtein	Q9BTE3	DES=Mini-chromosome maintenance complex-binding protein GN=MCMBP	0	2.206	2	1	1	1	642	72.9	5.87	0	1				High
7.30751e+18	FALSE	High	IsMasterProtein	B4DLJ0	DES=cDNA FLJ51238, highly similar to Aldehyde dehydrogenase X, mitochondrial GN=-	0	2.185	5	1	1	1	218	24.6	6.35	2.09	1	100	380686	380686	High
-2.11308e+18	FALSE	High	IsMasterProtein	Q53RR5	DES=Uncharacterized protein YWHAQ (Fragment) GN=YWHAQ	0	2.183	22	2	2	1	98	11.2	6.7	1.95	2	100	370267	370267	High
-3.01348e+18	FALSE	High	IsMasterProtein	A0A5F9ZHM4	DES=L-lactate dehydrogenase GN=LDHB	0	2.159	5	2	3	2	341	37.4	6.25	0	2	100	980283	980283	High
5.16589e+18	FALSE	High	IsMasterProtein	Q15459	DES=Splicing factor 3A subunit 1 GN=SF3A1	0	2.139	2	2	2	2	793	88.8	5.22	0	2	100	1.07675e+06	1.07675e+06	High
-4.72551e+18	FALSE	High	IsMasterProtein	B4DM67	DES=cDNA FLJ59343, highly similar to Exportin-2 GN=-	0	2.114	2	1	1	1	599	68.6	5.26	1.86	1				High
-3.51187e+18	FALSE	High	IsMasterProtein	A0A8V8TQW9	DES=DNA mismatch repair protein Msh6 (Fragment) GN=MSH6	0	2.112	1	1	1	1	951	108.1	7.44	1.69	1	100	169545	169545	High
-4.21252e+18	FALSE	High	IsMasterProtein	M0QXN5	DES=Nuclear pore glycoprotein p62 GN=NUP62	0	2.091	2	1	1	1	446	45.6	5.38	1.62	1				High
-7.66171e+18	FALSE	High	IsMasterProtein	Q5JWE9	DES=Guanine nucleotide-binding protein G(s) subunit alpha isoforms short GN=GNAS	0	2.09	1	1	1	1	1022	109.5	5.07	0	1				High
-6.57591e+18	FALSE	High	IsMasterProtein	Q9UMH5	DES=XRRM domain-containing protein (Fragment) GN=-	0	2.088	16	1	1	1	64	7.2	9.64	1.72	1	100	649993	649993	High
-4.54434e+16	FALSE	High	IsMasterProtein	P24928	DES=DNA-directed RNA polymerase II subunit RPB1 GN=POLR2A	0	2.056	0	1	1	1	1970	217	7.37	0	1				High
-5.42581e+18	FALSE	High	IsMasterProtein	J3KS05	DES=Chromobox protein homolog 1 (Fragment) GN=CBX1	0	2.056	6	1	1	1	173	20	5.02	1.85	1	100	359343	359343	High
-6.82446e+18	FALSE	High	IsMasterProtein	B4DKS0	DES=Monocarboxylate transporter 1 GN=-	0	2.036	4	1	1	1	480	51.8	8.5	2.18	1				High
-7.47852e+18	FALSE	High	IsMasterProtein	A0A140VK94	DES=RAN binding protein 1, isoform CRA_g GN=RANBP1	0	2.032	4	1	1	1	201	23.3	5.29	0	1	100	488374	488374	High
-4.07876e+18	FALSE	High	IsMasterProtein	O95816	DES=BAG family molecular chaperone regulator 2 GN=BAG2	0	2.03	4	1	1	1	211	23.8	6.7	1.98	1	100	3.29426e+06	3.29426e+06	High
-4.62622e+18	FALSE	High	IsMasterProtein	Q9NXX6	DES=Non-structural maintenance of chromosomes element 4 homolog A GN=NSMCE4A	0	2.028	3	1	1	1	385	44.3	5.38	1.69	1	100	390193	390193	High
-9.18546e+17	FALSE	High	IsMasterProtein	E9PMI6	DES=Methylosome subunit pICln GN=CLNS1A	0	2.023	8	1	1	1	167	18.2	4.41	1.96	1				High
-8.89373e+18	FALSE	High	IsMasterProtein	A0A7I2V2U6	DES=methenyltetrahydrofolate cyclohydrolase GN=MTHFD2	0	2.022	4	1	2	1	324	35.2	7.94	2.42	1	100	988803	988803	High
-6.07162e+18	FALSE	High	IsMasterProtein	D6RIY6	DES=Exosome complex component RRP45 GN=EXOSC9	0	2.009	3	1	1	1	423	46.9	5.16	1.76	1	100	1.30278e+06	1.30278e+06	High
-3.12996e+18	FALSE	High	IsMasterProtein	A0A0G2JHN8	DES=Bromodomain-containing protein 2 (Fragment) GN=BRD2	0	1.984	3	1	1	1	328	35.8	6.62	1.72	1	100	544864	544864	High
-7.57016e+18	FALSE	High	IsMasterProtein	A0A6Q8PHH9	DES=glycine--tRNA ligase GN=GARS1	0	1.969	2	1	2	1	705	79.3	6.7	4.24	1	100	370459	370459	High
-6.25621e+18	FALSE	High	IsMasterProtein	Q9UK61	DES=Protein TASOR GN=TASOR	0	1.964	1	1	1	1	1670	188.9	5.8	0	1				High
-7.42117e+18	FALSE	High	IsMasterProtein	A0A8Q3WLK5	DES=Pyruvate dehydrogenase E1 component subunit alpha, somatic form, mitochondrial GN=PDHA1	0	1.937	8	1	1	1	160	18	8.81	1.86	1	100	592337	592337	High
-4.14895e+18	FALSE	High	IsMasterProtein	Q6ZNW0	DES=cDNA FLJ27036 fis, clone SLV08019, highly similar to Homo sapiens stomatin (EPB72)-like 2 (STOML2) GN=-	0	1.918	6	1	1	1	181	19.7	7.28	1.69	1				High
-9.11777e+18	FALSE	High	IsMasterProtein	B4E0B9	DES=5'-3' exoribonuclease GN=-	0	1.904	1	1	1	1	874	99.9	8.02	2.17	1	100	454479	454479	High
-8.28713e+18	FALSE	High	IsMasterProtein	K7EIH8	DES=DnaJ homolog subfamily C member 7 (Fragment) GN=DNAJC7	0	1.897	4	1	1	1	267	30.4	7.56	2.21	1	100	337772	337772	High
6.17488e+18	FALSE	High	IsMasterProtein	P56545	DES=C-terminal-binding protein 2 GN=CTBP2	0	1.876	2	1	1	1	445	48.9	6.95	0	1	100	15010881	15010881	High
-1.93972e+18	FALSE	High	IsMasterProtein	O75691	DES=Small subunit processome component 20 homolog GN=UTP20	0	1.869	0	1	1	1	2785	318.2	7.39	1.92	1	100	414589	414589	High
-4.02346e+18	FALSE	High	IsMasterProtein	A0A024R029	DES=Activator of basal transcription 1 GN=ABT1	0	1.867	4	1	1	1	272	31.1	9.88	0	1	100	351826	351826	High
-6.80311e+18	FALSE	High	IsMasterProtein	Q6IB29	DES=EBNA1 binding protein 2 GN=EBNA1BP2	0	1.852	3	1	1	1	306	34.8	10.1	0	1	100	2.39278e+06	2.39278e+06	High
-5.45303e+18	FALSE	High	IsMasterProtein	Q9NRN7	DES=L-aminoadipate-semialdehyde dehydrogenase-phosphopantetheinyl transferase GN=AASDHPPT	0	1.844	3	1	1	1	309	35.8	6.8	1.62	1	100	162610	162610	High
-8.13087e+18	FALSE	High	IsMasterProtein	B4DNJ5	DES=Dolichyl-diphosphooligosaccharide--protein glycosyltransferase subunit 1 GN=-	0	1.838	3	1	2	1	378	43.3	6.48	1.73	1	100	2.03107e+06	2.03107e+06	High
2.2473e+18	FALSE	High	IsMasterProtein	Q5C9Z4	DES=Nucleolar MIF4G domain-containing protein 1 GN=NOM1	0	1.824	2	1	1	1	860	96.2	8.1	1.62	1	100	264658	264658	High
-7.86496e+18	FALSE	High	IsMasterProtein	B3KY60	DES=cDNA FLJ16777 fis, clone BRHIP2029567, highly similar to Cell division cycle 5-like protein GN=-	0	1.789	2	1	2	1	802	92.2	8.18	1.7	1	100	229199	229199	High
-6.21131e+18	FALSE	High	IsMasterProtein	B2R923	DES=cDNA, FLJ94174 GN=-	0	1.777	3	1	2	1	345	37.3	6.1	1.9	1	100	453001	453001	High
1.6035e+18	FALSE	High	IsMasterProtein	B2R4R0	DES=Histone H4 GN=HIST1H4J	0	1.763	12	1	2	1	103	11.4	11.36	5.49	1	100	731557	731557	High
-3.15778e+18	FALSE	High	IsMasterProtein	Q9UKD2	DES=mRNA turnover protein 4 homolog GN=MRTO4	0	1.756	5	1	1	1	239	27.5	8.29	1.64	1	100	1.29224e+06	1.29224e+06	High
-7.70882e+18	FALSE	High	IsMasterProtein	B7ZLC9	DES=GEMIN5 protein GN=GEMIN5	0	1.748	1	1	1	1	1507	168.3	6.62	1.96	1				High
3.4504e+18	FALSE	High	IsMasterProtein	Q13112	DES=Chromatin assembly factor 1 subunit B GN=CHAF1B	0	1.744	2	1	1	1	559	61.5	7.5	1.99	1				High
-2.61841e+18	FALSE	High	IsMasterProtein	B4DV73	DES=cDNA FLJ51330, highly similar to Far upstream element-binding protein 2 GN=-	0	1.724	3	1	1	1	364	38.1	7.84	0	1				High
-8.49467e+18	FALSE	High	IsMasterProtein	B2RA56	DES=Nicalin GN=-	0	1.724	2	1	1	1	552	61.7	7.49	0	1				High
-9.07482e+18	FALSE	High	IsMasterProtein	Q9BQ67	DES=Glutamate-rich WD repeat-containing protein 1 GN=GRWD1	0	1.7	2	1	1	1	446	49.4	4.92	2.12	1	100	540972	540972	High
2.78641e+18	FALSE	High	IsMasterProtein	O14654	DES=Insulin receptor substrate 4 GN=IRS4	0	1.7	1	1	1	1	1257	133.7	8.44	1.74	1	100	289904	289904	High
-3.90904e+18	FALSE	High	IsMasterProtein	C9J384	DES=Protein CMSS1 (Fragment) GN=CMSS1	0	1.677	4	1	1	1	225	26.2	9.88	0	1	100	385979	385979	High
2.22595e+18	FALSE	High	IsMasterProtein	B3KUJ0	DES=cDNA FLJ39996 fis, clone STOMA2002166, highly similar to Splicing factor 3B subunit 4 GN=-	0	1.674	2	1	1	1	424	44.5	8.24	0	1				High	Met-loss+Acetyl [N-Term]
-2.85445e+18	FALSE	High	IsMasterProtein	H7C5W9	DES=P-type Ca(2+) transporter (Fragment) GN=ATP2A2	0	1.671	1	1	1	1	933	102.5	5.59	0	1				High
-7.09772e+18	FALSE	High	IsMasterProtein	Q03701	DES=CCAAT/enhancer-binding protein zeta GN=CEBPZ	0	1.669	1	1	2	1	1054	120.9	5.94	0	1	100	796076	796076	High
-2.00691e+18	FALSE	High	IsMasterProtein	Q9Y520	DES=Protein PRRC2C GN=PRRC2C	0	1.665	0	1	1	1	2896	316.7	9.13	0	1	100	118363	118363	High
-7.84856e+18	FALSE	High	IsMasterProtein	Q16775	DES=Hydroxyacylglutathione hydrolase, mitochondrial GN=HAGH	0	1.66	4	1	2	1	308	33.8	8.12	3.51	1				High
-8.5783e+18	FALSE	High	IsMasterProtein	C9J3L8	DES=Translocon-associated protein subunit alpha GN=SSR1	0	1.643	3	1	1	1	265	29.6	4.3	0	1	100	1.24209e+06	1.24209e+06	High
6.02862e+17	FALSE	High	IsMasterProtein	Q9H045	DES=Threonyl-tRNA synthetase (Fragment) GN=DKFZp667F1511	0	1.633	3	1	1	1	235	26.3	6.7	2.04	1	100	362689	362689	High
-1.79559e+18	FALSE	High	IsMasterProtein	B0QZK4	DES=Heterochromatin protein 1-binding protein 3 (Fragment) GN=HP1BP3	0	1.627	4	1	2	1	253	28.5	9.88	1.64	1				High
-9.05309e+18	FALSE	High	IsMasterProtein	C9JRD2	DES=DnaJ homolog subfamily B member 2 (Fragment) GN=DNAJB2	0	1.626	4	1	1	1	228	25.4	5.73	1.83	1	100	399548	399548	High
-8.54403e+18	FALSE	High	IsMasterProtein	B4DSB9	DES=DNA mismatch repair protein Msh2 GN=-	0	1.625	1	1	2	1	720	81.3	6.57	0	1	100	372784	372784	High
-6.65496e+18	FALSE	High	IsMasterProtein	A0A8Q3SHW5	DES=Nucleolar protein 10 GN=NOL10	0.006	1.577	1	1	1	1	598	70	8.68	1.65	1	100	565655	565655	High
-1.41469e+18	FALSE	High	IsMasterProtein	P33991	DES=DNA replication licensing factor MCM4 GN=MCM4	0.008	1.556	1	1	1	1	863	96.5	6.74	2.04	1	100	4.02102e+06	4.02102e+06	High
-8.18325e+18	FALSE	High	IsMasterProtein	B3KX15	DES=cDNA FLJ44468 fis, clone UTERU2026025, moderately similar to SPLICING FACTOR, ARGININE/SERINE-RICH 2 GN=-	0.008	1.546	7	1	1	1	122	13.8	10.45	0	1	100	430749	430749	High
4.29732e+18	FALSE	High	IsMasterProtein	A0A126LAZ3	DES=U50 GN=U50	0.008	1.545	1	1	1	1	555	63.6	6.38	0	1	100	134786	134786	High
-8.78108e+18	FALSE	High	IsMasterProtein	Q9NY12	DES=H/ACA ribonucleoprotein complex subunit 1 GN=GAR1	0.008	1.539	4	1	1	1	217	22.3	10.92	2.43	1	100	366170	366170	High
-5.79316e+18	FALSE	High	IsMasterProtein	H7C3T4	DES=Peroxiredoxin-4 (Fragment) GN=PRDX4	0.008	1.538	6	1	1	1	161	18.3	6.19	1.91	1				High
-6.17916e+18	FALSE	High	IsMasterProtein	Q71UH7	DES=Galactokinase (Fragment) GN=GALK1	0.008	1.536	4	1	1	1	264	28.5	5.3	2.44	1	100	469873	469873	High
-9.18996e+18	FALSE	High	IsMasterProtein	A0A140TA76	DES=Protein LSM14 homolog A (Fragment) GN=LSM14A	0.008	1.533	3	1	1	1	344	38	6.43	0	1	100	213632	213632	High
-5.93147e+18	FALSE	High	IsMasterProtein	A0A7P0T997	DES=Acetyltransferase component of pyruvate dehydrogenase complex GN=DLAT	0.008	1.533	1	1	1	1	636	67.8	7.84	0	1	100	605972	605972	High
4.62582e+18	FALSE	High	IsMasterProtein	Q5TEJ7	DES=Replication protein A 32 kDa subunit (Fragment) GN=RPA2	0.008	1.523	4	1	2	1	179	19.4	6.07	2.03	1	100	870728	870728	High
-6.79378e+18	FALSE	High	IsMasterProtein	A0A024R1S2	DES=Cell division control protein GN=CDC6	0.008	1.489	2	1	1	1	560	62.7	9.58	1.83	1	100	1.1299e+06	1.1299e+06	High
-8.18325e+18	FALSE	High	IsMasterProtein	B7Z3C2	DES=Nuclear pore complex protein Nup85 GN=-	0.008	1.479	2	1	1	1	324	36.9	5.52	0	1	100	347111	347111	High
-9.07319e+18	FALSE	High	IsMasterProtein	A0A804HHW9	DES=isoleucine--tRNA ligase GN=IARS1	0.008	1.477	1	1	1	1	1220	139.8	6.16	0	1	100	896593	896593	High
-7.37735e+18	FALSE	High	IsMasterProtein	H0YCN2	DES=Remodeling and spacing factor 1 (Fragment) GN=RSF1	0.008	1.476	1	1	1	1	803	90.7	5.11	1.73	1	100	1.32537e+06	1.32537e+06	High
-4.07296e+18	FALSE	High	IsMasterProtein	A0A8I5KUU7	DES=RNA helicase GN=DDX10	0.008	1.476	2	1	1	1	489	55.9	9.76	0	1	100	137429	137429	High
-6.9053e+18	FALSE	High	IsMasterProtein	Q8WUW7	DES=Pyruvate kinase (Fragment) GN=PKM2	0.008	1.458	2	1	1	1	343	37.3	8.22	2.25	1	100	1.41714e+06	1.41714e+06	High
-4.37467e+18	FALSE	High	IsMasterProtein	J3QQM1	DES=26S proteasome regulatory subunit 8 (Fragment) GN=PSMC5	0.008	1.451	3	1	1	1	263	29.3	6.18	1.72	1	100	428278	428278	High
-3.49821e+18	FALSE	High	IsMasterProtein	A0A0F7G8J1	DES=Plasminogen GN=PLG	0.008	1.444	1	1	2	1	809	90.6	7.36	0	1	100	360413	360413	High	Carbamidomethyl [C316]
-4.85298e+18	FALSE	High	IsMasterProtein	Q68DW7	DES=Cohesin subunit SA-1 GN=STAG1	0.008	1.433	1	1	1	1	998	114.9	5.44	1.88	1				High
-1.57335e+18	FALSE	High	IsMasterProtein	H6WCP5	DES=glutamate--tRNA ligase GN=-	0.008	1.43	1	1	1	1	863	97.5	7.39	1.75	1	100	5754964	5754964	High
-4.55532e+18	FALSE	High	IsMasterProtein	O15451	DES=Proline-, glutamic acid- and leucine-rich protein 1 (Fragment) GN=-	0.008	1.429	1	1	1	1	1021	109.1	4.26	0	1	100	328972	328972	High
-5.5888e+18	FALSE	High	IsMasterProtein	P36957	DES=Dihydrolipoyllysine-residue succinyltransferase component of 2-oxoglutarate dehydrogenase complex, mitochondrial GN=DLST	0.008	1.417	3	1	1	1	453	48.7	8.95	1.82	1				High
-6.58371e+18	FALSE	High	IsMasterProtein	H0Y5F2	DES=Uncharacterized protein C1orf167 (Fragment) GN=C1orf167	0.008	1.416	1	1	1	1	616	68.4	11.33	0	1	100	489758	489758	High
7.32147e+18	FALSE	High	IsMasterProtein	Q59HE2	DES=ornithine aminotransferase (Fragment) GN=-	0.008	1.411	4	1	1	1	281	30.7	4.84	0	1	100	761772	761772	High
-7.88341e+18	FALSE	High	IsMasterProtein	Q7KZ85	DES=Transcription elongation factor SPT6 GN=SUPT6H	0.008	1.394	1	1	1	1	1726	198.9	4.91	0	1	100	241082	241082	High
-9.01212e+18	FALSE	High	IsMasterProtein	P46977	DES=Dolichyl-diphosphooligosaccharide--protein glycosyltransferase subunit STT3A GN=STT3A	0.008	1.392	1	1	1	1	705	80.5	8.07	0	1	100	580162	580162	High
-8.8915e+18	FALSE	High	IsMasterProtein	A0A3B3IRQ8	DES=CTP synthase GN=CTPS1	0.008	1.389	2	1	1	1	451	50.4	6.23	0	1	100	320261	320261	High
2.38985e+18	FALSE	High	IsMasterProtein	A6NDU8	DES=RAB7A-interacting MON1-CCZ1 complex subunit 1 GN=RIMOC1	0.008	1.377	3	1	2	1	294	33.6	5.26	1.64	1	100	212869	212869	High	Met-loss+Acetyl [N-Term]
-8.49128e+18	FALSE	High	IsMasterProtein	Q8NDD1	DES=Uncharacterized protein C1orf131 GN=C1orf131	0.008	1.373	3	1	1	1	293	32.6	9.88	0	1	100	436701	436701	High
-7.55572e+18	FALSE	High	IsMasterProtein	F8VRK2	DES=Periphilin-1 GN=PPHLN1	0.008	1.336	7	1	1	1	107	12.7	8.18	1.66	1	100	305586	305586	High
-5.53385e+18	FALSE	High	IsMasterProtein	M0QZ34	DES=Ribosome biogenesis protein NOP53 (Fragment) GN=NOP53	0.008	1.32	5	1	2	1	200	23.5	10.54	0	1	100	181604	181604	High
-8.52842e+18	FALSE	High	IsMasterProtein	Q9BQ04	DES=RNA-binding protein 4B GN=RBM4B	0.008	1.315	3	1	1	1	359	40.1	6.74	0	1	100	492273	492273	High
-4.08438e+16	FALSE	High	IsMasterProtein	Q9Y512	DES=Sorting and assembly machinery component 50 homolog GN=SAMM50	0.008	1.313	1	1	1	1	469	51.9	6.9	0	1	100	280289	280289	High
-6.19703e+18	FALSE	High	IsMasterProtein	B7ZKK7	DES=eIF2AK2 protein GN=EIF2AK2	0.008	1.305	2	1	1	1	546	61.5	8.29	0	1				High
-6.84179e+18	FALSE	High	IsMasterProtein	Q8TAS0	DES=ATP synthase subunit gamma (Fragment) GN=-	0.008	1.297	3	1	1	1	291	32.2	9.11	1.88	1	100	306025	306025	High
-9.13711e+18	FALSE	High	IsMasterProtein	A0A2R8YDP2	DES=Casein kinase II subunit alpha GN=CSNK2A1	0.008	1.296	3	1	1	1	354	40.6	8.03	0	1	100	600733	600733	High
-7.5834e+18	FALSE	High	IsMasterProtein	D3DWB6	DES=ubiquitinyl hydrolase 1 GN=USP9X	0.008	1.293	0	1	1	1	2379	271.1	5.97	0	1				High
-8.97397e+18	FALSE	High	IsMasterProtein	J3KPI6	DES=Mitogen-activated protein kinase kinase kinase GN=MAP3K9	0.008	1.288	1	1	1	1	1081	119.3	5.73	1.83	1				High
1.16016e+18	FALSE	High	IsMasterProtein	Q5T2D2	DES=Trem-like transcript 2 protein GN=TREML2	0.008	1.273	5	1	1	1	321	35.1	9.63	0	1	100	2212818	2212818	High
-2.07108e+18	FALSE	High	IsMasterProtein	B7ZBH1	DES=Eukaryotic translation initiation factor 6 (Fragment) GN=EIF6	0.007	1.249	9	1	1	1	108	11.8	6.27	0	1	100	1045431	1045431	High
-7.864e+18	FALSE	High	IsMasterProtein	Q59EC0	DES=Adenosine deaminase, RNA-specific isoform ADAR-a variant (Fragment) GN=-	0.008	1.243	1	1	2	1	1244	137.7	8.48	0	1	100	252992	252992	High
-7.29784e+18	FALSE	High	IsMasterProtein	E9PHA2	DES=Condensin complex subunit 2 GN=NCAPH	0.008	1.239	2	1	1	1	730	81.5	5.06	0	1	100	163277	163277	High
-8.54314e+18	FALSE	High	IsMasterProtein	B4DJ30	DES=cDNA FLJ61290, highly similar to Neutral alpha-glucosidase AB GN=-	0.008	1.231	1	1	1	1	995	112.9	6.06	2.48	1	100	282353	282353	High
-7.98609e+18	FALSE	High	IsMasterProtein	A8K3C5	DES=cDNA FLJ77715, highly similar to Homo sapiens cisplatin resistance-associated overexpressed protein(LUC7A), mRNA GN=-	0.008	1.216	2	1	1	1	432	51.4	9.79	0	1				High

## Sheet: Supplementary Table.2
Table. 2 Reference gene number
Gene Name	Ref Number
SARS-CoV-2 Mutants
SARS-CoV-2	NC_045512
Alpha	EPI_ISL_816182
Beta	EPI_ISL_13283875
Delta	EPI_ISL_13593789
Gamma	EPI_ISL_1060900
Lambda	EPI_ISL_1534645
Mu	EPI_ISL_2743429
BA.1	EPI_ISL_10124453
BA.2	EPI_ISL_9652748
BA.4	EPI_ISL_11542550
BQ.1.1	EPI_ISL_14818139
XBB.1	EPI_ISL_14917761
Human CoVs
SARS-CoV	NC_004718.3
MERS-CoV	NC_019843.3
HCoV-NL63	NC_005831.2
HCoV-OC43	NC_006213.1
HCoV-HKU1	NC_006577.2
HCoV-229E	NC_002645
β-CoVs
PD-GX-2019	EPI_ISL_410721
RaTG13	EPI_ISL_402131
LYRa11	KF569996
